# Supplementary material for: Benzyl 3-[(E)-2-nitro­benzyl­idene]dithio­carbazate
Source: Acta Crystallogr Sect E Struct Rep Online. 2011 Jul 23;67(Pt 8):o2107. doi: 10.1107/S1600536811028686 (PMC3213549; doi:10.1107/S1600536811028686)
Supplement: Supplementary file 2 [file e-67-o2107-Isup2.hkl]

#
# h,k,l, Fc-squared, Fo-squared, sigma(Fo-squared) and status flag
#
data_I
_shelx_title ' 110705_TB_12 in P2/c'
_shelx_refln_list_code          4
_shelx_F_calc_maximum      187.02
_exptl_crystal_F_000       688.00
_reflns_d_resolution_high  0.8346
 
loop_
 _symmetry_equiv_pos_as_xyz
 'x, y, z'
 '-x, y+1/2, -z+1/2'
 '-x, -y, -z'
 'x, -y-1/2, z-1/2'
 
_cell_length_a     4.6730
_cell_length_b    28.4980
_cell_length_c    11.7350
_cell_angle_alpha  90.000
_cell_angle_beta   94.070
_cell_angle_gamma  90.000
 
_shelx_F_squared_multiplier     1.000
 
loop_
 _refln_index_h
 _refln_index_k
 _refln_index_l
 _refln_F_squared_calc
 _refln_F_squared_meas
 _refln_F_squared_sigma
 _refln_observed_status
   1   0   0     8472.88     8133.11     51.25 o
   2   0   0     1404.65     1308.15     30.32 o
   3   0   0       33.27        6.42      4.91 o
   4   0   0      231.95      215.39     25.29 o
   5   0   0       17.43       13.52      8.89 o
   1   1   0      153.84      175.93     13.45 o
   2   1   0       19.28       12.57      2.68 o
   3   1   0      240.00      209.88     10.91 o
   4   1   0        7.24        0.00     12.45 o
   5   1   0        1.29        0.00      8.93 o
   1   2   0      550.95      556.81      9.17 o
   2   2   0        6.63       11.94      2.85 o
   3   2   0      240.75      265.63     12.15 o
   4   2   0       81.72       40.64      8.88 o
   5   2   0        0.36        0.00     25.78 o
   1   3   0     1352.97     1376.56     13.95 o
   2   3   0     2366.43     2318.61     26.37 o
   3   3   0      341.08      333.59     13.71 o
   4   3   0      104.74       97.62     20.29 o
   5   3   0        1.52        0.00      8.86 o
   0   4   0     2035.03     2170.62     25.47 o
   1   4   0     5401.15     5372.25     26.43 o
   2   4   0        1.19        6.63      3.80 o
   3   4   0     1115.23     1148.05     24.58 o
   4   4   0      131.35      121.20     11.13 o
   5   4   0       37.86       23.88      9.20 o
   1   5   0      944.92      995.81     16.18 o
   2   5   0      351.81      308.83     11.18 o
   3   5   0       92.92      103.37      7.08 o
   4   5   0        7.21        7.84      5.36 o
   5   5   0        4.32        8.58      9.79 o
   0   6   0      212.67      207.77     12.53 o
   1   6   0     1756.22     1570.08     15.33 o
   2   6   0     2023.89     1922.25     24.09 o
   3   6   0      166.67      125.32      7.41 o
   4   6   0       94.66       89.09     10.14 o
   5   6   0       30.01       22.52      9.41 o
   1   7   0       19.74       19.27      2.98 o
   2   7   0      885.64      917.71     18.60 o
   3   7   0       36.70       27.22      3.89 o
   4   7   0        3.54        0.00      4.63 o
   5   7   0       18.06       28.14      9.27 o
   0   8   0       45.21       57.19      5.90 o
   1   8   0     1124.09     1196.49     27.09 o
   2   8   0     2511.90     2229.86     36.30 o
   3   8   0       19.11       35.17      4.99 o
   4   8   0      112.70       78.60      9.16 o
   5   8   0      241.31      273.39     22.49 o
   1   9   0       29.65       26.21      7.59 o
   2   9   0      966.67      918.40     29.41 o
   3   9   0       50.26       51.75      5.94 o
   4   9   0       10.81        2.26      5.21 o
   5   9   0        2.83       12.55      9.09 o
   0  10   0     1578.45     1586.01     27.38 o
   1  10   0     2196.85     2124.21     26.33 o
   2  10   0      525.83      455.78     25.39 o
   3  10   0      262.07      286.08     11.62 o
   4  10   0       13.79       14.91      5.78 o
   5  10   0      165.48      190.65     33.04 o
   1  11   0     1213.89     1246.59     22.86 o
   2  11   0       45.44       55.15      6.11 o
   3  11   0       36.72       33.57      4.80 o
   4  11   0        3.05        8.18      4.75 o
   5  11   0        2.87        0.00     17.90 o
   0  12   0     2741.24     2747.22     39.66 o
   1  12   0     3888.34     4146.14     40.51 o
   2  12   0     3217.58     3213.26     29.76 o
   3  12   0       19.47       20.51      3.82 o
   4  12   0        1.68        7.15      9.56 o
   5  12   0       34.27       52.98     20.22 o
   1  13   0     1384.70     1457.01     42.74 o
   2  13   0     1179.00     1205.29     21.77 o
   3  13   0      429.00      397.58     21.64 o
   4  13   0      143.99      140.87     10.32 o
   5  13   0        3.61        0.00     12.55 o
   0  14   0     2716.48     2911.43     43.88 o
   1  14   0     1393.31     1522.51     23.96 o
   2  14   0      775.78      735.90     17.84 o
   3  14   0        5.65        8.43      5.77 o
   4  14   0        7.00       10.56      4.40 o
   5  14   0        0.75        0.00     14.28 o
   1  15   0      126.76      101.21     10.64 o
   2  15   0       31.51       30.14      4.44 o
   3  15   0       69.35       85.33     11.77 o
   4  15   0      272.62      278.28     34.44 o
   5  15   0        4.33       19.06     15.25 o
   0  16   0     5945.92     5934.66     67.69 o
   1  16   0      480.00      439.35     12.70 o
   2  16   0       59.68       49.29      5.04 o
   3  16   0      493.46      519.52     17.37 o
   4  16   0       52.71       58.35     15.34 o
   1  17   0       23.63       37.21      4.08 o
   2  17   0       13.97       11.90      4.92 o
   3  17   0      190.83      202.09     13.67 o
   4  17   0       32.66       14.39     11.59 o
   0  18   0      953.47      899.03     28.00 o
   1  18   0      372.64      380.57     10.93 o
   2  18   0       24.20       19.96      5.31 o
   3  18   0      660.74      592.89     22.54 o
   4  18   0       44.78       53.14     17.70 o
   1  19   0       59.03       65.12      5.59 o
   2  19   0      180.87      195.73     10.17 o
   3  19   0      229.96      222.17     15.17 o
   4  19   0       30.28       13.19     13.62 o
   0  20   0     2721.48     2520.37     49.70 o
   1  20   0      545.39      513.71     12.80 o
   2  20   0      100.89       81.35      7.11 o
   3  20   0      315.35      351.22     17.45 o
   4  20   0       49.24       52.64     19.27 o
   1  21   0      261.38      260.07      9.63 o
   2  21   0      281.58      264.39     12.22 o
   3  21   0      133.68      134.46     11.35 o
   4  21   0        2.09       10.47     11.68 o
   0  22   0       24.59       18.53      5.70 o
   1  22   0       14.28       25.82      4.50 o
   2  22   0      106.80      117.88      8.48 o
   3  22   0      118.75      104.86      9.94 o
   4  22   0       32.61       29.08     19.09 o
   1  23   0     1211.70     1186.23     21.02 o
   2  23   0       68.45       69.72      6.93 o
   3  23   0      125.17      132.79     11.01 o
   4  23   0        5.87       22.37     12.98 o
   0  24   0      939.56      895.37     53.25 o
   1  24   0      533.82      565.72     15.13 o
   2  24   0       58.17       44.22      5.72 o
   3  24   0        2.33        7.54      8.08 o
   1  25   0      232.00      254.75     10.68 o
   2  25   0        2.95        2.66      4.52 o
   3  25   0       41.59       39.71     12.45 o
   0  26   0      232.82      205.00     27.13 o
   1  26   0      673.29      664.11     16.89 o
   2  26   0      328.72      325.86     17.29 o
   3  26   0       68.19       42.85     12.39 o
   1  27   0       93.84      111.93      7.74 o
   2  27   0        0.16        0.00      4.76 o
   3  27   0       20.52        4.10     10.32 o
   0  28   0       21.90       20.13     12.79 o
   1  28   0      123.00      133.46      8.26 o
   2  28   0      167.32      163.61     19.90 o
   3  28   0        0.74        0.00     13.85 o
   1  29   0      234.02      233.87     14.29 o
   2  29   0        6.09        2.63      8.88 o
   0  30   0      112.80      121.89     27.67 o
   1  30   0      252.10      267.57     15.54 o
   2  30   0       38.79       24.51     11.23 o
   1  31   0      267.94      295.91     20.53 o
   2  31   0        7.15        3.33      8.68 o
   0  32   0      120.01      125.96     15.16 o
   1  32   0       76.55       61.36      9.85 o
   1  33   0       22.98       25.83     15.80 o
   0  34   0      436.06      450.96     47.43 o
  -5   1   1      125.63      157.18     17.66 o
  -4   1   1      211.39      194.71     17.35 o
  -3   1   1      294.64      318.59     10.69 o
  -2   1   1     3992.17     3669.12     27.20 o
  -1   1   1     8925.47     8553.89     43.84 o
   1   1   1      895.86      941.03     20.56 o
   2   1   1      787.67      764.04     12.04 o
   3   1   1     1695.95     1635.21     30.46 o
   4   1   1       72.34       82.10     12.15 o
   5   1   1       32.37       14.78      6.76 o
  -5   2   1        1.31       15.76      9.11 o
  -4   2   1        4.21        9.80      5.74 o
  -3   2   1       45.96       34.04      4.00 o
  -2   2   1      359.37      338.35      7.56 o
  -1   2   1     1078.48      982.37     14.66 o
   1   2   1     9986.71     9875.17     94.66 o
   2   2   1     2181.15     2285.53     29.72 o
   3   2   1      215.41      225.56     11.97 o
   4   2   1       97.66      104.62     13.91 o
   5   2   1       14.06       10.41     13.53 o
  -5   3   1       78.90       89.29     13.99 o
  -4   3   1       73.97       92.60      9.96 o
  -3   3   1      687.22      558.16     16.02 o
  -2   3   1      440.86      418.25      9.34 o
  -1   3   1      424.84      311.03      8.06 o
   0   3   1       29.91       51.48      4.28 o
   1   3   1    10057.79     9768.23     51.93 o
   2   3   1       11.15        7.37      2.26 o
   3   3   1      487.58      598.36     18.53 o
   4   3   1      235.46      235.81     19.39 o
   5   3   1       68.05       65.86     11.55 o
  -5   4   1       37.75       34.11      7.65 o
  -4   4   1      336.48      303.41     17.29 o
  -3   4   1       72.74       70.02      6.15 o
  -2   4   1      103.86      108.94      5.39 o
  -1   4   1      266.50      267.55      8.85 o
   0   4   1     5169.49     5504.36     50.55 o
   1   4   1     5931.13     5968.97    119.17 o
   2   4   1      478.40      411.20     14.24 o
   3   4   1      143.60      157.91      9.76 o
   4   4   1      132.41      144.21     15.42 o
   5   4   1        6.74        0.00     21.07 o
  -5   5   1       21.39       12.22     11.32 o
  -4   5   1        6.02        7.64      4.95 o
  -3   5   1      115.27      124.49      8.01 o
  -2   5   1      505.16      451.74     10.19 o
  -1   5   1     4898.33     4995.44     36.99 o
   0   5   1    10848.18    11237.15     77.12 o
   1   5   1     1517.22     1454.56     21.45 o
   2   5   1      137.40      150.38      9.00 o
   3   5   1        8.15       14.19      4.18 o
   4   5   1       46.69       52.56     10.35 o
   5   5   1        3.89        0.00     13.38 o
  -5   6   1        0.04        0.00      8.66 o
  -4   6   1      134.11      130.49      9.55 o
  -3   6   1      225.90      231.86     10.87 o
  -2   6   1       93.59      102.03      5.06 o
  -1   6   1      305.36      268.51      6.87 o
   0   6   1       47.64       57.23      5.50 o
   1   6   1       54.70       47.78      5.09 o
   2   6   1       27.84       31.48      5.10 o
   3   6   1       15.01       13.98      4.34 o
   4   6   1        0.49        2.38      6.63 o
   5   6   1       28.11       23.23     23.83 o
  -5   7   1       16.80       12.36      8.55 o
  -4   7   1      224.33      245.81     12.92 o
  -3   7   1      828.89      812.70     19.48 o
  -2   7   1        5.67        5.19      2.90 o
  -1   7   1      346.63      389.42     12.42 o
   0   7   1     2622.45     2744.55     31.69 o
   1   7   1      497.73      444.97     17.77 o
   2   7   1      256.11      213.29      8.46 o
   3   7   1        0.23        0.00      3.78 o
   4   7   1      134.51      146.50     12.49 o
   5   7   1        6.20        1.53      7.93 o
  -5   8   1       36.42       29.77      9.58 o
  -4   8   1       19.57       18.67      6.19 o
  -3   8   1       21.28       21.83      4.51 o
  -2   8   1       77.62       90.93      7.11 o
  -1   8   1     1806.90     1938.47     49.87 o
   0   8   1      427.42      407.57     10.92 o
   1   8   1      141.56      147.58      5.78 o
   2   8   1        2.34        0.00      2.78 o
   3   8   1       22.30       16.69      3.96 o
   4   8   1        0.11        0.25      4.87 o
   5   8   1       14.74       10.12     13.71 o
  -5   9   1        0.18        8.86      7.38 o
  -4   9   1      221.10      245.35     12.71 o
  -3   9   1      509.37      494.48     15.15 o
  -2   9   1      199.67      167.20      6.72 o
  -1   9   1        0.89        3.31      2.07 o
   0   9   1      269.12      291.60      9.69 o
   1   9   1      430.83      403.53     13.69 o
   2   9   1       39.54       43.97      4.22 o
   3   9   1      203.95      164.33      9.41 o
   4   9   1      195.17      204.71     13.96 o
   5   9   1       79.18       90.68     13.72 o
  -5  10   1        1.43        0.00     13.11 o
  -4  10   1       44.95       41.49      6.30 o
  -3  10   1      250.57      221.72     10.21 o
  -2  10   1        4.20        1.10      2.01 o
  -1  10   1       10.09       10.03      2.79 o
   0  10   1      209.48      186.93     10.84 o
   1  10   1       25.73       15.80      2.71 o
   2  10   1      314.20      334.62      9.78 o
   3  10   1      163.43      167.96      9.21 o
   4  10   1       57.40       61.96      8.52 o
   5  10   1        3.79        0.00     18.41 o
  -5  11   1       45.59       48.18     19.01 o
  -4  11   1      392.07      388.77     15.75 o
  -3  11   1      131.15      140.60      8.12 o
  -2  11   1      622.17      748.05     18.95 o
  -1  11   1      332.50      305.19     10.59 o
   0  11   1      272.66      256.71      8.45 o
   1  11   1      586.21      475.66     25.66 o
   2  11   1      152.40      142.29      6.30 o
   3  11   1      215.27      238.78     10.64 o
   4  11   1      165.03      203.23     13.59 o
   5  11   1      132.43      152.09     29.26 o
  -5  12   1        8.68        0.00     16.76 o
  -4  12   1        8.09       19.58      5.62 o
  -3  12   1      199.52      196.86      8.84 o
  -2  12   1      232.73      257.01     11.45 o
  -1  12   1     2715.09     2745.05     28.59 o
   0  12   1      424.19      479.91     11.64 o
   1  12   1       35.75       24.20      3.23 o
   2  12   1      337.92      333.33     14.02 o
   3  12   1        0.00        0.00      3.07 o
   4  12   1       94.25      102.51      9.70 o
   5  12   1       27.37       42.71     16.99 o
  -5  13   1       28.07       53.68     20.30 o
  -4  13   1      338.81      345.70     14.00 o
  -3  13   1       42.62       27.51      6.09 o
  -2  13   1       28.92       30.51      4.63 o
  -1  13   1        2.03        5.05      2.15 o
   0  13   1      636.39      659.95     14.09 o
   1  13   1      541.61      517.49     11.49 o
   2  13   1       98.94       77.44      5.93 o
   3  13   1      132.26      110.44      7.40 o
   4  13   1       85.54       96.99      9.49 o
   5  13   1       93.84      105.50     26.18 o
  -5  14   1       21.57       15.01     18.10 o
  -4  14   1        5.87        8.14     10.88 o
  -3  14   1       26.05       36.60      9.85 o
  -2  14   1      261.43      254.95     12.26 o
  -1  14   1       55.30       44.98      3.30 o
   0  14   1      634.77      659.21     14.69 o
   1  14   1      434.52      442.07     12.65 o
   2  14   1      497.40      427.01     14.91 o
   3  14   1      356.05      312.13     21.90 o
   4  14   1       14.95       20.22      6.55 o
   5  14   1       50.57        6.29     13.45 o
  -5  15   1       93.01      114.10     28.71 o
  -4  15   1      140.99      129.56     16.73 o
  -3  15   1      208.26      195.64     12.89 o
  -2  15   1      162.75      126.85      8.05 o
  -1  15   1      250.88      274.72     11.64 o
   0  15   1      618.80      706.17     15.52 o
   1  15   1       34.37       40.09      4.51 o
   2  15   1        1.50        4.56      3.78 o
   3  15   1       11.35       24.36      5.58 o
   4  15   1        8.51       33.54     16.44 o
  -4  16   1       55.08       54.95     11.78 o
  -3  16   1        7.49        0.00      8.58 o
  -2  16   1      125.39      128.95      8.23 o
  -1  16   1      719.03      739.17     13.27 o
   0  16   1        4.63        8.19      3.32 o
   1  16   1       10.27       13.08      3.13 o
   2  16   1        2.50       13.02      4.45 o
   3  16   1       54.92       52.75      7.91 o
   4  16   1        1.94       46.35     17.85 o
  -4  17   1       42.63       18.38      9.43 o
  -3  17   1      404.66      420.36     27.72 o
  -2  17   1      670.03      628.44     17.65 o
  -1  17   1      338.76      353.36      9.30 o
   0  17   1      638.99      654.36     14.62 o
   1  17   1      369.88      363.60     11.29 o
   2  17   1      246.74      250.30     11.61 o
   3  17   1      332.17      334.02     21.26 o
   4  17   1       26.77       42.81     20.28 o
  -4  18   1        2.84        0.00     13.30 o
  -3  18   1        2.96        7.71      8.81 o
  -2  18   1       64.30       59.11      6.37 o
  -1  18   1       38.71       43.91      4.32 o
   0  18   1      470.16      535.62     15.78 o
   1  18   1      239.14      237.38      9.77 o
   2  18   1        8.01        9.54      4.22 o
   3  18   1       85.78       81.34     11.59 o
   4  18   1        1.76        7.44     12.25 o
  -4  19   1       11.77        8.54      8.84 o
  -3  19   1       55.07       33.81     10.99 o
  -2  19   1     1090.91      988.08     22.56 o
  -1  19   1        2.69        3.57      2.97 o
   0  19   1      682.65      711.74     18.90 o
   1  19   1       92.82       92.80      6.31 o
   2  19   1        2.08        0.00      3.94 o
   3  19   1      184.14      198.16     16.80 o
   4  19   1        6.03        9.77     14.31 o
  -4  20   1        8.12        2.46      8.28 o
  -3  20   1       55.14       29.50     17.44 o
  -2  20   1        0.37        3.43      4.76 o
  -1  20   1       67.36       73.26      5.34 o
   0  20   1      467.68      452.42     15.40 o
   1  20   1      199.17      203.41      8.95 o
   2  20   1      202.49      197.35     11.23 o
   3  20   1        3.45        7.91      8.11 o
   4  20   1       31.39       18.39     12.99 o
  -4  21   1        4.57       13.75      8.20 o
  -3  21   1        6.27        0.14      7.71 o
  -2  21   1      348.14      298.69     12.76 o
  -1  21   1      118.67      103.17      6.39 o
   0  21   1       48.27       52.47      6.44 o
   1  21   1        2.42        6.43      3.78 o
   2  21   1       61.40       63.46      7.14 o
   3  21   1      196.94      205.81     17.09 o
   4  21   1        3.12        0.00     11.98 o
  -4  22   1       17.48       22.19      8.64 o
  -3  22   1      195.41      194.33     20.95 o
  -2  22   1        9.73        3.68      5.36 o
  -1  22   1     1066.10     1021.50     23.32 o
   0  22   1      173.30      141.24     10.69 o
   1  22   1      405.52      408.60     12.93 o
   2  22   1        1.16        0.00      4.77 o
   3  22   1       19.89       11.65      6.48 o
   4  22   1       14.46        0.00     17.79 o
  -4  23   1       19.34        7.71      8.07 o
  -3  23   1       74.22       75.09     14.65 o
  -2  23   1        3.25        0.00      3.45 o
  -1  23   1        0.41       16.89      4.38 o
   0  23   1      242.99      259.55     21.33 o
   1  23   1      373.65      393.36     13.22 o
   2  23   1       23.53       17.19      5.61 o
   3  23   1       38.77       23.70      7.04 o
   4  23   1       44.59       42.00     17.59 o
  -3  24   1        1.61        0.00      8.46 o
  -2  24   1       55.08       50.85      6.01 o
  -1  24   1       68.11       76.10      6.85 o
   0  24   1     2186.09     2069.86     57.20 o
   1  24   1     1861.31     1857.17     27.93 o
   2  24   1       85.24      108.25      9.50 o
   3  24   1        2.22        0.00     10.27 o
  -3  25   1       19.32        3.18     10.03 o
  -2  25   1       40.58       38.49      5.34 o
  -1  25   1       39.40       43.61      5.45 o
   0  25   1       98.73      151.75     17.72 o
   1  25   1      278.48      301.77     12.19 o
   2  25   1        0.13        0.00      4.73 o
   3  25   1        6.84        0.00     16.82 o
  -3  26   1       14.78        6.57     12.62 o
  -2  26   1       15.42        5.72     12.49 o
  -1  26   1       38.93       43.86      5.17 o
   0  26   1        1.40       21.47      8.35 o
   1  26   1       14.49       11.81      4.18 o
   2  26   1      170.73      166.12     13.81 o
   3  26   1        0.04        0.00     17.01 o
  -3  27   1      124.99      123.47     20.89 o
  -2  27   1       28.83       14.65      8.40 o
  -1  27   1       11.57        6.13      4.49 o
   0  27   1      232.81      179.64     18.45 o
   1  27   1        3.43        4.04      4.90 o
   2  27   1       77.20       69.28      8.07 o
   3  27   1       49.93       28.04     15.93 o
  -3  28   1        0.29        0.00     11.62 o
  -2  28   1       52.24       35.37     11.05 o
  -1  28   1       17.37       27.22      4.72 o
   0  28   1        0.38        0.00      7.85 o
   1  28   1        7.12       10.74      6.50 o
   2  28   1        3.08        7.03      4.80 o
   3  28   1       23.29        4.07     12.98 o
  -2  29   1        1.99        0.00     10.64 o
  -1  29   1       70.07       63.78     10.60 o
   0  29   1       26.18       13.68      5.55 o
   1  29   1      121.87      124.58     11.10 o
   2  29   1        3.04        3.29      6.86 o
  -2  30   1        4.89        0.00      8.16 o
  -1  30   1      219.32      226.44     22.00 o
   0  30   1       41.69       40.51      6.68 o
   1  30   1       70.65       85.97      9.39 o
   2  30   1      178.00      178.47     19.06 o
  -2  31   1        4.17        0.86      9.78 o
  -1  31   1       12.14       36.27     11.58 o
   0  31   1       95.14       92.48     10.35 o
   1  31   1        0.33        0.00      5.81 o
   2  31   1       66.00       49.13     10.93 o
  -1  32   1      162.89      166.19     19.69 o
   0  32   1       17.70       11.14      5.41 o
   1  32   1        0.20        0.00     15.19 o
  -1  33   1        0.97        0.00      7.11 o
   0  33   1        3.75        0.00     12.68 o
   1  33   1        0.18        0.00     13.42 o
   0  34   1        2.39       13.74     13.23 o
  -5   0   2       10.73       25.02     13.65 o
  -4   0   2      209.29      199.58     25.26 o
  -3   0   2        7.73       17.25      4.38 o
  -2   0   2      297.96      233.32     14.62 o
  -1   0   2     7325.32     7439.69     82.80 o
   0   0   2      281.73      358.02     16.28 o
   1   0   2    34977.82    34052.58    191.43 o
   2   0   2     2251.73     2053.37     61.30 o
   3   0   2       11.85       29.16      4.48 o
   4   0   2      138.54      125.32     20.52 o
   5   0   2       28.20       32.26     11.91 o
  -5   1   2        0.15        7.32     15.29 o
  -4   1   2        8.46        7.85      3.75 o
  -3   1   2      114.09      106.47      5.73 o
  -2   1   2      325.10      309.17     11.06 o
  -1   1   2      143.85      100.58      6.80 o
   0   1   2     4496.88     4652.55     48.84 o
   1   1   2    22237.31    22605.21    449.20 o
   2   1   2      811.26      863.05     18.49 o
   3   1   2      183.39      150.91      6.99 o
   4   1   2       15.44       15.88      7.65 o
   5   1   2        0.08        0.00     10.97 o
  -5   2   2        2.63        6.03      7.93 o
  -4   2   2        6.94        0.00      4.27 o
  -3   2   2     1130.50     1123.50     15.57 o
  -2   2   2     3162.07     3111.82     33.25 o
  -1   2   2     2277.61     2253.55     26.04 o
   0   2   2     2781.23     3008.14     82.17 o
   1   2   2    20447.14    20449.40    131.64 o
   2   2   2     1089.91     1137.37     21.46 o
   3   2   2       21.04       14.37      3.15 o
   4   2   2       57.51       55.39     10.77 o
   5   2   2       16.87       10.05     13.22 o
  -5   3   2       23.01       26.17      9.18 o
  -4   3   2        0.59        1.57      4.18 o
  -3   3   2      884.37      854.78     18.93 o
  -2   3   2      361.52      369.78     12.19 o
  -1   3   2    10212.58    10131.18    104.85 o
   0   3   2     1270.97     1314.52     21.37 o
   1   3   2     2466.90     2366.05     40.63 o
   2   3   2     1059.49     1046.54     23.59 o
   3   3   2      363.68      357.58     11.91 o
   4   3   2       87.13       79.84     12.54 o
   5   3   2        1.55        0.00      7.47 o
  -5   4   2       32.04       41.47     10.41 o
  -4   4   2      109.55      100.77      8.44 o
  -3   4   2      137.24      120.03      9.29 o
  -2   4   2     1962.28     1979.64     29.20 o
  -1   4   2       94.38       92.42      6.11 o
   0   4   2     3485.63     3803.12     34.38 o
   1   4   2     1984.84     1951.12     34.37 o
   2   4   2      744.83      766.37     20.62 o
   3   4   2       60.78       76.95      4.98 o
   4   4   2       51.93       62.35     11.40 o
   5   4   2       62.34       63.93     12.98 o
  -5   5   2       76.91       77.14     20.21 o
  -4   5   2       10.16       10.77      4.68 o
  -3   5   2       72.36       80.95      5.60 o
  -2   5   2      243.04      218.93      8.24 o
  -1   5   2     7587.44     7586.34     65.46 o
   0   5   2      516.06      611.19     14.33 o
   1   5   2      284.26      242.53     15.83 o
   2   5   2        0.88        6.60      3.70 o
   3   5   2      383.30      367.14      9.69 o
   4   5   2      110.35      107.04     15.30 o
   5   5   2        9.86       11.79      9.12 o
  -5   6   2        2.25        0.00     11.49 o
  -4   6   2      243.90      199.81     14.03 o
  -3   6   2      311.55      306.00     10.03 o
  -2   6   2        5.32        2.90      2.42 o
  -1   6   2     1158.79     1193.65     31.29 o
   0   6   2     5748.41     5846.54     35.01 o
   1   6   2      599.53      638.13     20.94 o
   2   6   2     1253.95     1143.10     32.77 o
   3   6   2      506.42      570.48     16.30 o
   4   6   2       62.72       60.87     11.10 o
   5   6   2        9.42       11.86      7.31 o
  -5   7   2        4.13        0.00      8.44 o
  -4   7   2        1.36        4.18      4.70 o
  -3   7   2        5.75        0.00      2.80 o
  -2   7   2      305.12      267.68      8.46 o
  -1   7   2        7.91       13.52      3.91 o
   0   7   2     1925.75     2102.50     43.44 o
   1   7   2     1043.04     1029.87     19.50 o
   2   7   2     1253.93     1356.31     28.18 o
   3   7   2        4.76        1.31      2.57 o
   4   7   2        1.31        0.00      8.47 o
   5   7   2        9.30        6.21      6.88 o
  -5   8   2       12.39        1.46     24.89 o
  -4   8   2      851.91      977.71     25.24 o
  -3   8   2      321.88      274.39     10.65 o
  -2   8   2      235.61      188.53      6.90 o
  -1   8   2     7804.25     7650.88     67.22 o
   0   8   2     3067.91     3350.53     36.13 o
   1   8   2       85.75      123.99     10.86 o
   2   8   2      368.35      401.50     15.84 o
   3   8   2      215.64      164.91      9.04 o
   4   8   2       13.72       10.76      7.52 o
   5   8   2        5.04        0.67     12.57 o
  -5   9   2        0.01        0.00      7.83 o
  -4   9   2      311.46      340.03     15.24 o
  -3   9   2       12.19        5.77      3.70 o
  -2   9   2       56.54       56.88      3.27 o
  -1   9   2     1147.64     1266.23     30.84 o
   0   9   2      634.49      693.96     14.55 o
   1   9   2        1.30        6.01      4.52 o
   2   9   2        0.08        0.00      5.06 o
   3   9   2      219.14      201.16     11.03 o
   4   9   2      145.48      162.01     15.49 o
   5   9   2        2.01        0.00     11.68 o
  -5  10   2       20.12       48.21     20.90 o
  -4  10   2      656.15      683.70     20.83 o
  -3  10   2      200.17      208.74     10.01 o
  -2  10   2      118.32      136.48      4.77 o
  -1  10   2      160.11      154.34      7.24 o
   0  10   2     1752.93     1895.10     29.41 o
   1  10   2       39.44       40.17      4.85 o
   2  10   2      811.98      738.07     21.76 o
   3  10   2      863.93      863.73     21.35 o
   4  10   2        0.81        9.02      5.95 o
   5  10   2       24.72       17.09     14.13 o
  -5  11   2       32.93       33.33     19.32 o
  -4  11   2       37.77       26.89      5.16 o
  -3  11   2      456.07      443.39     13.89 o
  -2  11   2     1094.28     1125.53     53.99 o
  -1  11   2     4509.46     4805.96     66.52 o
   0  11   2        3.89        0.00      6.33 o
   1  11   2        1.85        0.00      3.42 o
   2  11   2      986.64     1103.18     28.94 o
   3  11   2       34.60       24.47      6.13 o
   4  11   2        9.58       13.80      8.45 o
   5  11   2        0.91       19.66     16.01 o
  -5  12   2        0.31        0.00      7.55 o
  -4  12   2       51.28       48.92      5.96 o
  -3  12   2       27.10       23.30      6.39 o
  -2  12   2       83.00       78.81     15.99 o
  -1  12   2     6716.77     6863.23     70.81 o
   0  12   2     3720.75     3810.83     85.40 o
   1  12   2      350.65      302.95     19.99 o
   2  12   2      459.59      416.06     11.65 o
   3  12   2      209.17      216.98     10.63 o
   4  12   2        3.21        0.00      5.24 o
   5  12   2       29.23       50.22     20.45 o
  -5  13   2        0.63        0.00      8.32 o
  -4  13   2        8.85        1.65      5.21 o
  -3  13   2      254.96      254.62     10.30 o
  -2  13   2       48.10       34.48     10.34 o
  -1  13   2      296.47      298.04     15.84 o
   0  13   2      164.09      170.55     11.54 o
   1  13   2      227.70      223.10     11.13 o
   2  13   2      166.50      148.06      7.22 o
   3  13   2       69.47       79.29      5.44 o
   4  13   2       19.48        7.20      5.15 o
   5  13   2        2.70       12.81     13.68 o
  -5  14   2        9.67       16.27     19.09 o
  -4  14   2        1.01        1.37      6.46 o
  -3  14   2        5.97        2.02      5.18 o
  -2  14   2       63.51       64.02     13.99 o
  -1  14   2      739.53      794.59     25.93 o
   0  14   2     1646.97     1798.64     57.05 o
   1  14   2     2082.41     2083.40     33.39 o
   2  14   2      840.06      899.21     30.61 o
   3  14   2      434.95      355.62     11.55 o
   4  14   2       33.30       31.20      6.20 o
  -5  15   2       17.32       28.17     10.65 o
  -4  15   2      103.24       75.98     13.15 o
  -3  15   2      150.22      146.45     10.06 o
  -2  15   2       43.60       26.70     11.92 o
  -1  15   2       13.23        7.81      2.71 o
   0  15   2     1139.52     1155.08     32.34 o
   1  15   2      136.46      121.56      8.80 o
   2  15   2       13.55       12.46      3.32 o
   3  15   2        1.58        1.76      1.84 o
   4  15   2        0.23        0.00      6.84 o
  -4  16   2       57.96       61.37     12.50 o
  -3  16   2        2.89        0.14      8.34 o
  -2  16   2      320.02      265.81     16.39 o
  -1  16   2      326.21      340.95      9.61 o
   0  16   2      382.83      415.02     14.50 o
   1  16   2     1665.43     1698.76     34.07 o
   2  16   2      493.28      494.16     20.69 o
   3  16   2       19.60       18.63      5.27 o
   4  16   2       42.00       54.81     12.26 o
  -4  17   2        0.07        7.67      9.95 o
  -3  17   2       70.09       60.14     11.59 o
  -2  17   2       41.71       50.55      8.20 o
  -1  17   2        0.84        7.09      3.52 o
   0  17   2      110.39      105.87      7.39 o
   1  17   2      152.09      158.03      8.54 o
   2  17   2      150.08      181.32     13.31 o
   3  17   2        7.99        4.14      3.39 o
   4  17   2       40.94       35.28     11.91 o
  -4  18   2        6.67       11.42     10.46 o
  -3  18   2      151.04      168.05     18.86 o
  -2  18   2     1184.23     1160.78     43.54 o
  -1  18   2       25.46       28.29      3.92 o
   0  18   2      523.90      530.30     16.97 o
   1  18   2     2448.70     2381.39     28.16 o
   2  18   2      687.27      644.96     28.65 o
   3  18   2        8.44       16.20      4.50 o
   4  18   2       57.03       59.52     11.97 o
  -4  19   2       25.28       22.46     10.16 o
  -3  19   2        1.53        0.00      9.12 o
  -2  19   2       90.65       94.14     14.56 o
  -1  19   2      439.15      436.81     14.80 o
   0  19   2      416.41      415.04     16.14 o
   1  19   2      257.99      282.65     10.78 o
   2  19   2       39.53       33.16      6.80 o
   3  19   2        0.14        0.00      3.76 o
   4  19   2       49.46       66.14     12.82 o
  -4  20   2       19.48       19.60     10.35 o
  -3  20   2       59.98       62.53     13.37 o
  -2  20   2      600.90      597.56     32.57 o
  -1  20   2        0.31        6.63      4.00 o
   0  20   2      265.67      275.05     13.22 o
   1  20   2     1708.65     1710.09     36.06 o
   2  20   2      154.30      209.70     13.98 o
   3  20   2        0.49        0.00      4.38 o
   4  20   2      110.21      123.65     16.34 o
  -4  21   2        4.22        0.00     13.24 o
  -3  21   2       12.43        6.11      8.23 o
  -2  21   2      485.46      486.78     33.94 o
  -1  21   2       86.29       84.07      8.10 o
   0  21   2      252.89      140.06     36.19 o
   1  21   2      173.67      200.20     11.00 o
   2  21   2     1575.30     1529.91     39.44 o
   3  21   2       22.57       44.16      6.57 o
   4  21   2       48.98       49.95     13.66 o
  -4  22   2       44.24       50.59     13.21 o
  -3  22   2      201.18      217.17     23.12 o
  -2  22   2      236.33      212.16     20.99 o
  -1  22   2      288.97      311.59     12.38 o
   0  22   2      337.03      332.94     20.13 o
   1  22   2      138.01      145.23      9.23 o
   2  22   2       45.19       91.01     11.16 o
   3  22   2       14.31       20.85      6.06 o
   4  22   2       45.47       49.08     20.53 o
  -4  23   2       27.84       38.19     13.05 o
  -3  23   2        9.10        6.22      8.11 o
  -2  23   2      306.23      283.27     24.09 o
  -1  23   2       83.48       79.17     10.74 o
   0  23   2     1518.95     1519.87     68.79 o
   1  23   2      559.96      563.53     17.37 o
   2  23   2      220.05      201.17     13.76 o
   3  23   2       15.99       14.39      5.67 o
  -3  24   2        9.81        8.78      8.51 o
  -2  24   2       57.04       63.80     13.67 o
  -1  24   2      641.72      600.84     16.02 o
   0  24   2      197.31      209.08     29.14 o
   1  24   2       23.08       22.22      5.20 o
   2  24   2      124.95      136.57     11.95 o
   3  24   2       96.80      111.05     10.22 o
  -3  25   2        0.53        0.00     10.03 o
  -2  25   2      114.69      109.73     16.37 o
  -1  25   2        2.22       16.49      4.29 o
   0  25   2      692.03      689.74     48.77 o
   1  25   2       14.90       15.25      4.80 o
   2  25   2       26.89       41.08      7.81 o
   3  25   2        0.02        7.47      7.32 o
  -3  26   2       65.95       75.54     14.81 o
  -2  26   2       91.96       77.36     14.58 o
  -1  26   2       97.59       96.12      7.17 o
   0  26   2      681.68      717.04     51.19 o
   1  26   2      227.43      223.73     11.76 o
   2  26   2      205.29      229.70     15.37 o
   3  26   2       79.72       76.71     22.76 o
  -3  27   2        1.14        7.89     10.49 o
  -2  27   2       14.18       22.68     10.85 o
  -1  27   2        6.06        9.89      4.85 o
   0  27   2       62.96       55.43     10.42 o
   1  27   2      103.07       99.19      8.34 o
   2  27   2       13.89       22.54      6.58 o
   3  27   2        3.89       17.18     13.30 o
  -3  28   2       99.91       74.44     16.06 o
  -2  28   2        7.12       10.59      7.93 o
  -1  28   2      124.76      144.00      9.21 o
   0  28   2       89.56       98.42     10.66 o
   1  28   2       47.54       60.17      6.81 o
   2  28   2      302.50      288.30     17.89 o
   3  28   2       21.43       32.66     17.44 o
  -2  29   2        1.63        4.12     22.27 o
  -1  29   2       16.09       14.86      8.63 o
   0  29   2       64.90       73.59     15.97 o
   1  29   2       36.76       31.12      7.19 o
   2  29   2       57.51       59.38      9.06 o
  -2  30   2        0.59        0.00     14.97 o
  -1  30   2      107.28       94.70     17.21 o
   0  30   2      210.43      219.56     15.31 o
   1  30   2       32.08       29.32      6.64 o
   2  30   2      147.71      124.30     17.38 o
  -2  31   2       10.21       20.23     14.26 o
  -1  31   2       88.34      100.56     15.86 o
   0  31   2       55.99       70.22      9.16 o
   1  31   2        8.67       11.74      6.75 o
   2  31   2       62.14       65.83     13.47 o
  -1  32   2      121.80      122.91     17.43 o
   0  32   2      176.56      178.07     29.81 o
   1  32   2      148.51      149.98     14.67 o
  -1  33   2       20.51       18.09     10.65 o
   0  33   2       84.89       69.59     21.21 o
   1  33   2       13.87        8.37     12.41 o
  -5   1   3       52.33       55.78     31.48 o
  -4   1   3      343.64      395.63     11.66 o
  -3   1   3      192.97      194.18     11.20 o
  -2   1   3     1859.24     2039.36     30.00 o
  -1   1   3    16576.91    15859.40     82.91 o
   0   1   3     2430.39     2515.73     30.20 o
   1   1   3     7360.71     7718.33     73.68 o
   2   1   3        7.44        1.16      5.42 o
   3   1   3       39.11       28.17      4.12 o
   4   1   3      182.15      211.15     10.87 o
   5   1   3       25.04       27.50     13.19 o
  -5   2   3        2.39        0.00     24.34 o
  -4   2   3       96.81       97.15      6.36 o
  -3   2   3       12.96       10.16      4.88 o
  -2   2   3     1647.95     1621.06     25.82 o
  -1   2   3     1206.66     1198.52     22.04 o
   0   2   3     1325.31     1429.73     42.18 o
   1   2   3       54.31       34.73     10.79 o
   2   2   3      141.70      163.51     12.00 o
   3   2   3      102.90       75.99      6.13 o
   4   2   3       12.23       11.66      6.65 o
   5   2   3       11.97       27.61      8.95 o
  -5   3   3       24.48       26.42     19.58 o
  -4   3   3      107.61       96.06      7.24 o
  -3   3   3        0.37        0.00      5.67 o
  -2   3   3     1163.33      959.18     20.01 o
  -1   3   3     2926.13     2952.27     47.82 o
   0   3   3      382.38      415.24     13.00 o
   1   3   3        0.72        1.81      5.46 o
   2   3   3     4167.62     3754.46     50.54 o
   3   3   3      203.57      210.15     11.88 o
   4   3   3      222.35      267.09     13.83 o
   5   3   3        5.25       13.45      8.56 o
  -5   4   3        0.75       13.17     14.41 o
  -4   4   3       33.25       28.17      6.23 o
  -3   4   3      485.93      478.87     16.70 o
  -2   4   3      702.61      650.12     18.48 o
  -1   4   3      214.78      224.34     10.06 o
   0   4   3     1083.00     1174.18     18.87 o
   1   4   3       45.59       38.53      7.34 o
   2   4   3        3.82        7.52      7.82 o
   3   4   3      376.63      460.59     17.36 o
   4   4   3      135.15      146.81     10.23 o
   5   4   3       69.84       65.17     18.78 o
  -5   5   3       75.58       94.47     12.82 o
  -4   5   3      203.71      246.40     13.11 o
  -3   5   3      458.23      426.93     13.42 o
  -2   5   3      967.43      985.17     23.21 o
  -1   5   3     1009.10     1088.49     32.76 o
   0   5   3      720.08      822.23     15.83 o
   1   5   3        1.25        6.27      5.31 o
   2   5   3       11.27        0.00      4.25 o
   3   5   3       71.93       84.58      9.26 o
   4   5   3       53.92       52.97      6.24 o
   5   5   3       55.48       69.11     13.17 o
  -5   6   3       22.07       20.67     10.51 o
  -4   6   3       30.05       33.26      7.81 o
  -3   6   3       42.55       35.24      4.68 o
  -2   6   3     1888.51     1948.68     38.13 o
  -1   6   3      754.96      707.44     17.70 o
   0   6   3     1416.77     1615.97     22.07 o
   1   6   3     4684.52     4959.73     73.80 o
   2   6   3      720.15      718.68     22.13 o
   3   6   3       69.63       81.75      9.26 o
   4   6   3        0.78        8.53      7.29 o
   5   6   3        3.46       16.92     10.62 o
  -5   7   3       54.31       49.76     12.59 o
  -4   7   3       76.20       70.39      7.60 o
  -3   7   3     1025.01     1012.35     19.97 o
  -2   7   3       21.74       22.22      4.82 o
  -1   7   3      832.27      737.05     50.01 o
   0   7   3       69.21       67.15      5.16 o
   1   7   3      385.12      437.12     12.93 o
   2   7   3       60.09       47.91      6.12 o
   3   7   3       62.38       79.37     10.50 o
   4   7   3       38.64       52.43     14.01 o
   5   7   3      110.09      125.03     16.66 o
  -5   8   3      102.05      103.81     11.59 o
  -4   8   3       33.41       27.08      5.96 o
  -3   8   3        2.06        5.61      4.22 o
  -2   8   3      841.92      793.41     14.35 o
  -1   8   3      275.57      266.80     14.47 o
   0   8   3      628.79      682.91     13.25 o
   1   8   3      122.78      148.74      8.21 o
   2   8   3       42.29       23.90      5.12 o
   3   8   3       21.71       23.60      5.64 o
   4   8   3       10.39       16.42      7.41 o
   5   8   3        1.74       10.91      8.38 o
  -5   9   3        0.12        6.18      6.30 o
  -4   9   3        9.96        1.15      5.19 o
  -3   9   3      780.64      740.45     17.79 o
  -2   9   3      209.35      161.72      6.38 o
  -1   9   3       92.96       84.62      8.23 o
   0   9   3     1480.58     1430.97     23.31 o
   1   9   3      734.27      734.84     19.05 o
   2   9   3     1154.55     1379.23     31.64 o
   3   9   3       31.54       30.24      6.24 o
   4   9   3      211.27      206.56     15.23 o
   5   9   3       34.14       37.81     17.93 o
  -5  10   3       43.27       35.22     10.28 o
  -4  10   3       52.84       52.75      6.44 o
  -3  10   3        0.03        0.21      3.22 o
  -2  10   3     1719.50     1660.59     53.78 o
  -1  10   3       53.23       49.70      6.91 o
   0  10   3     1433.94     1533.63     24.40 o
   1  10   3        0.78        3.76      3.89 o
   2  10   3       20.20       18.18      5.31 o
   3  10   3       74.29       60.15      7.10 o
   4  10   3        3.69        2.49      5.04 o
   5  10   3       27.70       46.87     20.70 o
  -5  11   3       10.12       31.18     10.92 o
  -4  11   3        6.37        6.46      4.01 o
  -3  11   3      906.93      854.27     17.51 o
  -2  11   3     1306.24     1371.61     38.14 o
  -1  11   3      546.24      526.46     15.52 o
   0  11   3      259.98      290.83     11.88 o
   1  11   3      721.73      661.73     18.34 o
   2  11   3      518.41      449.53     14.71 o
   3  11   3       19.88       29.22      5.99 o
   4  11   3        5.78        1.91      4.94 o
   5  11   3        0.09        0.14     12.16 o
  -5  12   3        9.19        8.92      8.60 o
  -4  12   3       47.14       43.07      6.02 o
  -3  12   3        2.95        8.47      4.50 o
  -2  12   3      379.23      372.62     12.25 o
  -1  12   3        0.03        0.00      4.49 o
   0  12   3     2145.96     2317.62     35.69 o
   1  12   3      935.59      985.37     33.50 o
   2  12   3       74.62       93.15      8.37 o
   3  12   3       57.73       65.76      9.19 o
   4  12   3        3.18        6.08      5.31 o
   5  12   3       37.74       43.97     18.80 o
  -5  13   3       13.56        7.93      9.55 o
  -4  13   3       67.98       88.56     10.14 o
  -3  13   3      867.76      852.25     25.90 o
  -2  13   3     1213.89     1163.38     21.23 o
  -1  13   3      483.06      552.87     22.00 o
   0  13   3      698.05      942.03     20.43 o
   1  13   3        0.04        0.00      5.33 o
   2  13   3      159.44      160.03      8.56 o
   3  13   3       58.92       60.22     10.86 o
   4  13   3       17.79       21.37      5.72 o
  -5  14   3       21.05       32.30     11.07 o
  -4  14   3      299.86      306.89     15.96 o
  -3  14   3      406.79      399.80     13.94 o
  -2  14   3       79.74       68.43      5.44 o
  -1  14   3        3.86       10.21      5.53 o
   0  14   3      210.79      201.25      9.97 o
   1  14   3      218.09      214.26     25.03 o
   2  14   3      429.54      424.74     14.46 o
   3  14   3      307.22      349.14     14.40 o
   4  14   3        5.11        5.12      4.61 o
  -4  15   3      332.00      337.49     27.04 o
  -3  15   3      319.37      321.27     24.69 o
  -2  15   3       72.37       67.86      5.14 o
  -1  15   3     2482.88     2529.80     49.15 o
   0  15   3      419.69      426.03     14.39 o
   1  15   3        1.05        5.15      5.43 o
   2  15   3        6.13        3.63      4.50 o
   3  15   3        3.02        5.37      3.51 o
   4  15   3       18.74       16.72     11.06 o
  -4  16   3       11.09        0.00      7.44 o
  -3  16   3      291.47      272.79     23.48 o
  -2  16   3        4.74        3.92      3.76 o
  -1  16   3       22.27       44.41     13.18 o
   0  16   3      392.61      390.55     12.83 o
   1  16   3      158.90      142.95     19.42 o
   2  16   3        5.53       11.88      3.81 o
   3  16   3       46.77       28.52      5.57 o
   4  16   3       16.93        9.63      8.95 o
  -4  17   3      111.52      116.66     17.68 o
  -3  17   3        2.60        0.00      8.37 o
  -2  17   3      297.70      210.48     30.15 o
  -1  17   3      385.25      315.41     19.87 o
   0  17   3       53.04       56.37      5.61 o
   1  17   3      108.39      106.83      9.98 o
   2  17   3      545.75      613.67     23.67 o
   3  17   3       69.62       60.48      6.93 o
   4  17   3       52.00       88.18     14.45 o
  -4  18   3       11.33       18.23     10.80 o
  -3  18   3        8.66        2.92     10.36 o
  -2  18   3      119.26      119.59     21.55 o
  -1  18   3       18.58       18.82      7.58 o
   0  18   3        2.26        5.52      3.47 o
   1  18   3       17.37        9.41      5.53 o
   2  18   3      273.48      233.66     12.96 o
   3  18   3        0.33        0.00      1.52 o
   4  18   3        1.12        9.92      8.59 o
  -4  19   3      290.99      283.08     26.66 o
  -3  19   3       67.20       55.47     15.05 o
  -2  19   3       59.35       29.03     14.93 o
  -1  19   3      991.24      825.28     53.89 o
   0  19   3        5.62        2.70      2.93 o
   1  19   3      262.30      247.39     14.25 o
   2  19   3      156.75      105.89     19.47 o
   3  19   3      127.80      132.14     14.83 o
   4  19   3      169.67      177.52     19.80 o
  -4  20   3       41.93       51.47     14.28 o
  -3  20   3       12.05       15.97     10.13 o
  -2  20   3       64.19       52.55     17.06 o
  -1  20   3       82.76       73.26      6.52 o
   0  20   3       38.15       42.35      5.83 o
   1  20   3      699.46      698.18     16.27 o
   2  20   3       96.86       79.93     17.43 o
   3  20   3      183.70      181.80     12.98 o
   4  20   3       12.33        1.83      7.82 o
  -4  21   3       23.42       33.73     12.51 o
  -3  21   3        1.10        2.12      9.24 o
  -2  21   3       44.39       40.62     10.83 o
  -1  21   3      319.26      235.29      8.39 o
   0  21   3        1.99        3.32      5.07 o
   1  21   3       27.92       33.01      5.13 o
   2  21   3       77.73       50.68     16.51 o
   3  21   3        0.11        1.01      4.71 o
   4  21   3       42.10       57.34     12.24 o
  -4  22   3       22.97       43.68     13.24 o
  -3  22   3        7.11       15.12     21.10 o
  -2  22   3      166.39      167.21     19.54 o
  -1  22   3       28.19       18.96      3.88 o
   0  22   3      502.36      544.07     22.34 o
   1  22   3     2143.19     2196.92     40.40 o
   2  22   3      536.96      534.88     29.17 o
   3  22   3       10.30        7.85      6.83 o
   4  22   3       12.98       18.63     16.80 o
  -4  23   3       46.63       66.38     15.42 o
  -3  23   3       44.90       56.26     14.84 o
  -2  23   3        4.76        2.59      8.29 o
  -1  23   3       12.84       11.78      3.09 o
   0  23   3       88.85       92.19     10.28 o
   1  23   3      325.80      351.16     12.60 o
   2  23   3       16.55       21.36      7.46 o
   3  23   3        5.52        2.45     11.51 o
  -3  24   3       37.72       37.30     11.78 o
  -2  24   3       42.48       50.09     11.41 o
  -1  24   3       39.31       32.67      3.39 o
   0  24   3      388.97      218.84    135.70 o
   1  24   3       54.32       52.75      5.20 o
   2  24   3      154.09      176.39     14.25 o
   3  24   3       55.23       42.41     14.31 o
  -3  25   3      240.55      241.27     25.16 o
  -2  25   3      302.24      288.59     26.04 o
  -1  25   3        3.55        4.99      3.47 o
   0  25   3       11.37        8.97      4.15 o
   1  25   3      178.39      180.04     10.02 o
   2  25   3      541.58      568.32     24.77 o
   3  25   3        8.16       14.95      8.60 o
  -3  26   3        9.17       27.43     11.78 o
  -2  26   3      295.64      291.76     38.07 o
  -1  26   3        1.74        0.65      4.68 o
   0  26   3       73.34       65.65      8.06 o
   1  26   3       31.23       26.56      5.13 o
   2  26   3      321.00      333.08     19.83 o
   3  26   3        1.57        0.00      9.05 o
  -3  27   3      147.98      173.80     22.79 o
  -2  27   3      266.29      293.96     26.52 o
  -1  27   3       13.22       16.05      3.54 o
   0  27   3        2.46        9.09      5.35 o
   1  27   3       27.96       30.48      5.36 o
   2  27   3        0.19        0.00      6.30 o
   3  27   3        2.56        7.46     12.19 o
  -3  28   3        9.15       13.45      9.98 o
  -2  28   3       24.09       29.57     20.27 o
  -1  28   3       38.44       27.51      6.81 o
   0  28   3       83.10       83.85     10.09 o
   1  28   3       79.39       59.39      9.48 o
   2  28   3      146.36      169.40     16.53 o
  -2  29   3      148.44      123.98     18.41 o
  -1  29   3       90.18       75.39     13.93 o
   0  29   3       13.18       21.99      6.95 o
   1  29   3       81.41       91.57     11.91 o
   2  29   3        4.34        8.42      6.83 o
  -2  30   3       20.76       27.75     10.69 o
  -1  30   3        4.21        0.00      9.30 o
   0  30   3      215.19      221.17     15.63 o
   1  30   3       29.69       30.31      8.71 o
   2  30   3       19.30       12.22      5.84 o
  -2  31   3       41.30        8.49     23.61 o
  -1  31   3       68.14       60.26     14.83 o
   0  31   3       18.37       33.83      7.85 o
   1  31   3        3.01        0.00      7.45 o
  -1  32   3        5.03        1.10      7.70 o
   0  32   3      239.70      248.29     35.28 o
   1  32   3       71.53       69.40     11.20 o
   0  33   3        0.97       16.35     14.69 o
  -5   0   4       10.01        0.00     14.93 o
  -4   0   4       89.52       84.63     19.44 o
  -3   0   4        2.22        3.69      7.64 o
  -2   0   4     1552.86     1677.09     40.15 o
  -1   0   4       43.42       51.69     10.89 o
   0   0   4     1204.95     1268.57     52.42 o
   1   0   4      108.59       88.64     13.94 o
   2   0   4     1687.83     1964.28     67.22 o
   3   0   4      213.57      258.77     29.63 o
   4   0   4        0.72        1.22      4.22 o
   5   0   4       39.35       41.83     14.74 o
  -5   1   4        5.88        0.00      8.16 o
  -4   1   4        0.48        0.00      8.16 o
  -3   1   4        2.98        3.53      4.77 o
  -2   1   4     2444.35     2420.61     34.05 o
  -1   1   4      613.77      624.29     18.70 o
   0   1   4     2557.12     2707.13     35.67 o
   1   1   4        6.04        2.00      5.24 o
   2   1   4      203.75      288.89     26.98 o
   3   1   4       63.60       50.56      8.59 o
   4   1   4        1.19        2.14      3.60 o
   5   1   4        0.57        0.00      9.18 o
  -5   2   4        5.34        0.26      8.57 o
  -4   2   4       75.14       62.28      8.78 o
  -3   2   4        9.83       14.57      5.10 o
  -2   2   4      835.62      839.11     20.52 o
  -1   2   4     4107.60     4063.48     59.67 o
   0   2   4      726.71      762.30     19.01 o
   1   2   4      844.15      880.80     27.78 o
   2   2   4    10828.31    10650.71    147.71 o
   3   2   4      930.08      860.36     27.17 o
   4   2   4       26.69       25.98      4.70 o
   5   2   4        3.77        9.09      7.50 o
  -5   3   4       96.96      126.94     22.84 o
  -4   3   4        0.75        0.00      4.43 o
  -3   3   4       19.05       13.93      7.80 o
  -2   3   4       86.37      100.51      7.86 o
  -1   3   4      337.68      336.53     13.87 o
   0   3   4      518.34      594.77     14.53 o
   1   3   4        8.27       20.44      7.28 o
   2   3   4      652.33      705.34     24.24 o
   3   3   4       28.36       32.85      9.52 o
   4   3   4       13.72       16.11      4.58 o
   5   3   4       10.99        7.27      7.12 o
  -5   4   4        2.43       15.48      9.59 o
  -4   4   4       18.77       14.75      2.86 o
  -3   4   4       69.90       63.12      7.18 o
  -2   4   4       14.98       13.81      4.31 o
  -1   4   4      408.12      431.02     15.30 o
   0   4   4     1931.65     1916.02     37.85 o
   1   4   4     2400.39     2467.25     46.34 o
   2   4   4      145.36       95.03      9.29 o
   3   4   4        0.04        8.24      6.06 o
   4   4   4       39.37       45.01      6.34 o
   5   4   4        2.28        6.26      7.42 o
  -5   5   4       50.78       50.02      8.83 o
  -4   5   4      126.38      121.01     10.76 o
  -3   5   4      103.00      115.77      9.20 o
  -2   5   4       25.32       32.88      5.68 o
  -1   5   4        9.25       12.47      4.11 o
   0   5   4     1764.66     1902.18     25.54 o
   1   5   4      702.09      787.63     27.17 o
   2   5   4       66.91       62.06      7.95 o
   3   5   4      106.08       80.72      9.59 o
   4   5   4      173.48      177.50      9.90 o
   5   5   4        3.29        4.87      9.07 o
  -5   6   4        0.01        0.00      7.50 o
  -4   6   4       16.47       19.11      4.38 o
  -3   6   4      411.96      386.17     15.61 o
  -2   6   4      691.32      782.78     21.61 o
  -1   6   4     1356.99     1365.10     32.46 o
   0   6   4     1864.36     2149.38     26.70 o
   1   6   4     2883.74     2859.90     40.32 o
   2   6   4       81.41      131.80     11.10 o
   3   6   4       46.35       36.37      8.42 o
   4   6   4       12.16        8.40      4.79 o
   5   6   4       10.97        0.77      6.94 o
  -5   7   4       34.97       35.26      8.07 o
  -4   7   4        0.34        0.74      3.95 o
  -3   7   4       29.45       28.02      7.87 o
  -2   7   4      123.54      114.52      8.93 o
  -1   7   4        3.33        5.27      4.09 o
   0   7   4       89.77       96.38      6.91 o
   1   7   4      667.38      850.63     22.61 o
   2   7   4       22.77       36.52      6.27 o
   3   7   4      122.39       75.29     15.38 o
   4   7   4        1.44        0.00      4.89 o
   5   7   4       10.51        4.90      8.21 o
  -5   8   4       11.84        3.32      7.53 o
  -4   8   4       68.28       81.05      7.12 o
  -3   8   4      214.07      226.01     10.61 o
  -2   8   4     1669.21     1515.32     32.37 o
  -1   8   4      218.18      247.96      9.25 o
   0   8   4     2384.70     2461.39     28.01 o
   1   8   4       48.44       55.29      5.59 o
   2   8   4        1.41        7.94      4.77 o
   3   8   4      474.29      482.02     21.73 o
   4   8   4        0.04        0.56      5.30 o
   5   8   4        1.01        7.04      8.26 o
  -5   9   4        4.94       14.78     10.58 o
  -4   9   4       17.62       16.26      4.05 o
  -3   9   4      151.33      152.16      9.61 o
  -2   9   4      394.61      413.36     23.56 o
  -1   9   4      125.56      127.28     10.52 o
   0   9   4        0.47        2.17      3.22 o
   1   9   4      130.97      151.41      8.53 o
   2   9   4        1.16        7.76      4.46 o
   3   9   4        2.55        0.00      8.54 o
   4   9   4        6.04       10.58      5.81 o
   5   9   4        3.47        1.13     11.20 o
  -5  10   4        3.33       13.45     17.90 o
  -4  10   4      193.85      203.93     10.41 o
  -3  10   4     1949.17     1976.84     28.43 o
  -2  10   4      188.88      190.07      8.36 o
  -1  10   4        7.42        5.84      1.94 o
   0  10   4     3592.71     3820.39     42.33 o
   1  10   4     1071.34      998.94     24.48 o
   2  10   4       97.64      101.35      8.93 o
   3  10   4      318.58      299.98     18.02 o
   4  10   4      214.06      217.49     15.99 o
  -5  11   4       36.06       60.37     13.19 o
  -4  11   4       33.68       29.39      7.25 o
  -3  11   4       81.55       76.40      5.70 o
  -2  11   4      587.82      528.71     24.16 o
  -1  11   4      311.69      406.21     18.90 o
   0  11   4     3257.60     3814.05     43.36 o
   1  11   4      446.37      550.58     18.81 o
   2  11   4        0.78        0.00      4.01 o
   3  11   4       36.78       37.34     15.59 o
   4  11   4       30.96       48.89      9.01 o
  -5  12   4       13.72       16.55      9.79 o
  -4  12   4        9.79        8.64      5.63 o
  -3  12   4      734.81      697.04     17.14 o
  -2  12   4       37.48       40.32     12.94 o
  -1  12   4      530.79      597.83     22.82 o
   0  12   4      243.39      265.99     12.09 o
   1  12   4     1150.02     1211.36     33.49 o
   2  12   4       66.59       99.80      9.44 o
   3  12   4      328.12      335.64     33.89 o
   4  12   4      177.80      171.40     14.23 o
  -5  13   4        1.25        3.33      8.43 o
  -4  13   4       47.46       55.07     10.61 o
  -3  13   4        0.02        0.00      2.44 o
  -2  13   4      801.77      806.62     19.12 o
  -1  13   4      818.67      750.28     21.03 o
   0  13   4       21.43       21.55      4.08 o
   1  13   4      384.80      407.65     19.89 o
   2  13   4       19.01       30.48      6.54 o
   3  13   4      167.04      218.58     20.11 o
   4  13   4       20.47       27.90      6.94 o
  -4  14   4      206.09      235.64     61.11 o
  -3  14   4      249.56      274.00     11.51 o
  -2  14   4       34.12       49.86      5.69 o
  -1  14   4      109.03       87.53     14.98 o
   0  14   4      937.05      973.19     20.48 o
   1  14   4     1157.84     1191.59     45.32 o
   2  14   4      696.79      627.32     21.62 o
   3  14   4      244.33      251.05     15.32 o
   4  14   4       46.63       50.23      7.81 o
  -4  15   4      130.43      138.11     20.98 o
  -3  15   4      126.62      141.24     11.30 o
  -2  15   4      458.18      442.50     15.75 o
  -1  15   4       28.73       20.52     10.45 o
   0  15   4      341.13      370.65     13.10 o
   1  15   4      377.35      360.71     18.91 o
   2  15   4       21.74       32.61      6.95 o
   3  15   4        4.47        7.32      5.56 o
   4  15   4       74.62       73.79     14.11 o
  -4  16   4       24.72       33.31     16.34 o
  -3  16   4       11.65       13.33      8.82 o
  -2  16   4      181.52      198.41     10.81 o
  -1  16   4      186.87      154.79     20.87 o
   0  16   4      258.79      274.33     12.93 o
   1  16   4      457.61      420.74     17.87 o
   2  16   4      896.61      931.95     38.11 o
   3  16   4      104.98      113.66     10.35 o
   4  16   4       12.18        9.38      7.47 o
  -4  17   4       10.32        7.21      9.07 o
  -3  17   4       18.66       18.95      6.44 o
  -2  17   4       37.77       34.32      6.70 o
  -1  17   4       26.29       35.34      6.98 o
   0  17   4       33.16       21.01      6.60 o
   1  17   4       88.65      115.63     11.84 o
   2  17   4       56.58       58.22      8.72 o
   3  17   4       61.02       55.59      7.49 o
   4  17   4        1.56       16.66      9.46 o
  -4  18   4        5.58       22.91     11.09 o
  -3  18   4       72.58       68.92     19.75 o
  -2  18   4      252.15      265.36     14.41 o
  -1  18   4     1584.10     1604.91     36.64 o
   0  18   4        0.02        0.00      3.92 o
   1  18   4      375.26      389.32     26.40 o
   2  18   4     1070.56     1218.84     32.69 o
   3  18   4       88.79       76.00      7.92 o
   4  18   4        2.72        6.71      8.45 o
  -4  19   4       12.19       25.67     13.69 o
  -3  19   4        0.47       17.28     14.34 o
  -2  19   4       30.98       23.32     12.80 o
  -1  19   4       50.24       52.23      9.13 o
   0  19   4      197.91      193.49     11.57 o
   1  19   4       35.79       21.66      6.70 o
   2  19   4       37.25       48.95      8.90 o
   3  19   4       20.25       18.93      8.35 o
   4  19   4       12.52       19.45     10.94 o
  -4  20   4       40.60       40.68     13.25 o
  -3  20   4        2.31       19.88     10.48 o
  -2  20   4       32.62       37.93      5.91 o
  -1  20   4      863.38      825.53     27.71 o
   0  20   4      229.24      245.58     14.94 o
   1  20   4      298.29      327.60     15.86 o
   2  20   4       12.94        3.49      3.70 o
   3  20   4       29.41       13.48      8.22 o
   4  20   4        0.41       17.65     10.25 o
  -4  21   4       24.58       24.49     10.56 o
  -3  21   4        2.69        0.00     10.38 o
  -2  21   4      266.49      205.86     15.40 o
  -1  21   4      204.83      237.18     15.78 o
   0  21   4        9.15       13.68      8.31 o
   1  21   4       46.70       49.79      7.21 o
   2  21   4       31.79       21.47      4.80 o
   3  21   4      235.80      254.16     22.74 o
  -4  22   4       22.87       27.44     12.28 o
  -3  22   4        3.99       13.17     14.90 o
  -2  22   4      251.69      209.80     12.86 o
  -1  22   4      371.71      347.82     23.36 o
   0  22   4       70.82       72.20      9.05 o
   1  22   4      242.29      217.12     11.71 o
   2  22   4      809.67      800.64     22.61 o
   3  22   4       77.27       93.48     15.75 o
  -3  23   4       61.38       78.30     15.97 o
  -2  23   4        0.22        2.64      1.77 o
  -1  23   4      442.00      353.42     19.69 o
   0  23   4       12.38       14.92      4.24 o
   1  23   4      408.67      426.54     16.40 o
   2  23   4       69.29       49.27     18.98 o
   3  23   4       24.51       15.55      6.48 o
  -3  24   4      196.89      249.84     25.82 o
  -2  24   4      188.85      170.22     28.74 o
  -1  24   4        5.55        1.72      5.48 o
   0  24   4       76.07       61.51      9.93 o
   1  24   4       70.88       84.53      8.14 o
   2  24   4      127.29      126.07     15.95 o
   3  24   4       37.40       54.60     12.54 o
  -3  25   4        0.74        9.48      9.30 o
  -2  25   4       23.20       18.08     13.61 o
  -1  25   4      313.05      275.48     17.58 o
   0  25   4      229.85      203.42     13.60 o
   1  25   4      970.75      957.54     30.23 o
   2  25   4       47.19       42.64     13.55 o
   3  25   4       29.67       34.54     10.97 o
  -3  26   4      216.68      260.09     26.49 o
  -2  26   4       85.00       88.06     15.55 o
  -1  26   4        6.80        2.75      5.85 o
   0  26   4       92.05       86.47      9.92 o
   1  26   4       75.87       99.62     10.67 o
   2  26   4        2.61        0.00      7.20 o
   3  26   4      122.41      128.70     17.42 o
  -3  27   4        0.85       22.02     15.35 o
  -2  27   4        1.36        0.00     10.51 o
  -1  27   4        4.84        0.00      4.01 o
   0  27   4        6.27       10.39      5.52 o
   1  27   4       15.39       14.02      9.10 o
   2  27   4       11.78        4.55      6.44 o
  -2  28   4       23.25       32.49     11.39 o
  -1  28   4       12.96        2.13      3.60 o
   0  28   4      236.95      269.89     20.05 o
   1  28   4      233.70      221.63     17.09 o
   2  28   4       20.26       17.75      7.26 o
  -2  29   4      105.10       89.38     17.36 o
  -1  29   4        0.12        0.00     11.00 o
   0  29   4       69.35       85.24     11.08 o
   1  29   4       47.93       61.70     10.84 o
   2  29   4        5.36        2.44      6.20 o
  -2  30   4       15.63       28.44     12.17 o
  -1  30   4       11.97       25.79     13.70 o
   0  30   4      286.10      311.70     18.99 o
   1  30   4      112.57      133.30     14.06 o
   2  30   4        8.67       18.93      7.59 o
  -1  31   4      135.36      139.20     18.82 o
   0  31   4       79.47       81.43     10.70 o
   1  31   4       64.74       73.75     10.88 o
  -1  32   4      101.95      128.91     19.37 o
   0  32   4       45.15       54.45     17.99 o
   1  32   4       58.40       64.66     11.12 o
  -5   1   5        1.15        0.00     13.77 o
  -4   1   5      206.23      214.17     20.70 o
  -3   1   5     1387.41     1453.35     31.63 o
  -2   1   5      113.85      123.12      9.21 o
  -1   1   5     2694.60     2958.63     59.14 o
   0   1   5     8094.35     8450.81     60.91 o
   1   1   5      615.00      573.46     24.79 o
   2   1   5     1835.23     2015.60     51.32 o
   3   1   5      196.32      210.50     19.52 o
   4   1   5       25.19        7.66      7.13 o
   5   1   5       18.21       33.07     10.24 o
  -5   2   5        1.37        0.28     13.15 o
  -4   2   5       64.97       76.70     13.47 o
  -3   2   5      187.07      200.78     12.80 o
  -2   2   5      779.98      791.57     21.25 o
  -1   2   5        8.46       14.12      5.41 o
   0   2   5      116.59      134.67      8.56 o
   1   2   5      168.20      214.78     15.71 o
   2   2   5      689.68      788.65     32.48 o
   3   2   5      441.88      409.42     27.27 o
   4   2   5       46.02       45.00      7.27 o
   5   2   5        1.35        6.20      7.17 o
  -5   3   5        0.32        5.93      8.69 o
  -4   3   5      125.55      118.49     15.95 o
  -3   3   5      797.14      764.34     22.98 o
  -2   3   5       78.18       77.81      7.89 o
  -1   3   5       39.29       62.44      7.42 o
   0   3   5     1117.67     1113.47     33.36 o
   1   3   5       23.84        0.00      8.47 o
   2   3   5       98.58       69.48      9.55 o
   3   3   5        6.09       15.73      9.18 o
   4   3   5       80.95       66.77     11.37 o
   5   3   5       13.91       27.51     10.03 o
  -5   4   5        2.28        2.01     11.08 o
  -4   4   5      103.36      117.97     16.54 o
  -3   4   5       25.84       31.52      6.63 o
  -2   4   5     1063.69     1053.16     24.43 o
  -1   4   5     2365.36     2359.68     63.50 o
   0   4   5        1.06        5.55      3.94 o
   1   4   5        7.65        8.77      6.40 o
   2   4   5       26.67        6.34      5.70 o
   3   4   5        0.84        0.00      5.82 o
   4   4   5      148.05      136.73     16.15 o
   5   4   5        2.31        2.30      7.91 o
  -5   5   5       96.35      151.92     18.97 o
  -4   5   5       58.90       55.02      7.41 o
  -3   5   5       38.16       43.71      7.90 o
  -2   5   5      257.00      245.56     12.53 o
  -1   5   5     2171.60     2203.29     40.29 o
   0   5   5      183.30      194.93      9.73 o
   1   5   5       22.65       75.63     10.54 o
   2   5   5      125.64       81.95      9.47 o
   3   5   5       29.64       18.51     19.28 o
   4   5   5        0.51        0.00     11.42 o
   5   5   5       16.81       25.77     11.28 o
  -5   6   5        4.11       30.51     11.61 o
  -4   6   5       27.72       25.93      5.79 o
  -3   6   5       25.85       24.45      6.64 o
  -2   6   5     1091.45     1059.33     27.22 o
  -1   6   5      563.71      525.40     16.65 o
   0   6   5      700.03      717.80     17.63 o
   1   6   5     1355.97     1429.73     41.73 o
   2   6   5       39.23       44.02      8.10 o
   3   6   5      125.62      119.76     14.16 o
   4   6   5        8.67       11.39     14.69 o
  -5   7   5      358.24      425.02     23.55 o
  -4   7   5      293.54      304.24     14.97 o
  -3   7   5        0.01        0.00      5.75 o
  -2   7   5      933.48      893.45     25.23 o
  -1   7   5      327.64      290.09     12.10 o
   0   7   5      257.10      269.32     11.01 o
   1   7   5      113.75      100.46     10.90 o
   2   7   5        1.21        0.00      4.72 o
   3   7   5       84.32       92.40     13.21 o
   4   7   5      158.60      170.35     20.21 o
  -5   8   5       37.88       49.34     10.11 o
  -4   8   5        6.32       11.88      6.19 o
  -3   8   5       17.15        5.77      5.62 o
  -2   8   5       78.96       98.10     11.24 o
  -1   8   5      146.56      139.82      8.53 o
   0   8   5      104.07      137.31      7.57 o
   1   8   5       14.48        3.99      5.39 o
   2   8   5       79.78      113.23      9.93 o
   3   8   5        0.01        0.00      6.51 o
   4   8   5       27.62       14.45     11.92 o
  -5   9   5      190.93      269.10     24.68 o
  -4   9   5       10.23        2.75      5.46 o
  -3   9   5      253.70      275.29     11.78 o
  -2   9   5     2214.38     2139.03     31.09 o
  -1   9   5     1058.80      954.71     32.67 o
   0   9   5      904.04      943.69     18.33 o
   1   9   5        1.57        2.30      5.87 o
   2   9   5      921.74     1115.07     38.43 o
   3   9   5       13.58       26.88     13.56 o
   4   9   5        0.72        0.00      8.38 o
  -5  10   5        9.43       20.78     10.04 o
  -4  10   5        3.10        2.04      5.57 o
  -3  10   5      176.70      161.97      8.80 o
  -2  10   5      665.05      609.04     15.21 o
  -1  10   5      282.41      282.40     11.44 o
   0  10   5      152.67      163.11      9.56 o
   1  10   5      110.20       92.61      8.60 o
   2  10   5        2.58        8.32      4.05 o
   3  10   5       47.23       52.45     16.65 o
   4  10   5        0.60       12.36      9.35 o
  -5  11   5       66.81      115.07     17.59 o
  -4  11   5       12.50       15.81      6.22 o
  -3  11   5       41.03       37.53      5.42 o
  -2  11   5     1558.45     1418.27     33.70 o
  -1  11   5     1065.16     1055.31     40.48 o
   0  11   5      511.69      624.34     25.78 o
   1  11   5        0.22        4.85     16.36 o
   2  11   5       42.79       27.78      7.34 o
   3  11   5      192.47      191.34     26.54 o
   4  11   5       20.21       23.71     10.35 o
  -4  12   5       43.33       32.89      9.12 o
  -3  12   5      466.98      422.95     19.33 o
  -2  12   5      227.69      235.87     14.49 o
  -1  12   5      614.39      623.22     34.49 o
   0  12   5      436.99      562.00     21.61 o
   1  12   5      480.43      459.29     48.47 o
   2  12   5      130.94      128.06     10.25 o
   3  12   5       68.00       82.12     19.29 o
   4  12   5       11.44       23.30      9.98 o
  -4  13   5       73.98       50.97     17.92 o
  -3  13   5     1671.52     1612.23     35.50 o
  -2  13   5     2005.14     1954.88     59.63 o
  -1  13   5      840.78      873.74     29.44 o
   0  13   5      414.68      456.70     28.96 o
   1  13   5       23.11       32.43      8.31 o
   2  13   5        4.89       10.18      5.72 o
   3  13   5       26.16       30.56     14.48 o
   4  13   5        4.47        2.53      8.56 o
  -4  14   5       41.18       46.25     18.58 o
  -3  14   5      410.68      422.17     16.37 o
  -2  14   5      216.62      205.04     15.85 o
  -1  14   5      917.47      848.96     34.91 o
   0  14   5      248.78      304.92     14.09 o
   1  14   5     1491.13     1644.71     57.59 o
   2  14   5        5.33        5.77      7.51 o
   3  14   5       11.53       11.60      6.87 o
   4  14   5       27.88       30.86     10.06 o
  -4  15   5        0.27        0.00     13.11 o
  -3  15   5       46.54       43.69      5.98 o
  -2  15   5      440.58      405.22     26.31 o
  -1  15   5      392.82      380.55     20.80 o
   0  15   5      519.68      528.67     18.75 o
   1  15   5        0.27        0.12      8.70 o
   2  15   5        8.31       13.12      8.22 o
   3  15   5       54.09       70.27     10.89 o
   4  15   5        0.18        1.18      8.91 o
  -4  16   5       64.24       48.45     12.98 o
  -3  16   5       81.89       78.13      7.29 o
  -2  16   5       88.16       90.91     10.82 o
  -1  16   5       63.41       48.07      7.67 o
   0  16   5       19.22       18.52      4.93 o
   1  16   5       11.40        0.00      5.64 o
   2  16   5       24.14       51.00     10.00 o
   3  16   5       23.67       38.13      9.23 o
   4  16   5       16.03       10.91      9.29 o
  -4  17   5       85.82       79.50     15.63 o
  -3  17   5      407.61      408.94     15.45 o
  -2  17   5       13.99       18.06      6.89 o
  -1  17   5       21.07       21.15      6.24 o
   0  17   5     2160.77     2183.98     73.58 o
   1  17   5       25.73       26.26      6.47 o
   2  17   5       12.42       28.30      8.51 o
   3  17   5       32.50       21.29      7.59 o
   4  17   5        0.00        2.47     16.01 o
  -4  18   5        1.72        4.00      8.46 o
  -3  18   5        2.22        6.36      3.12 o
  -2  18   5       59.02       43.42      9.71 o
  -1  18   5       11.17       17.23      6.42 o
   0  18   5        5.75        7.00      5.08 o
   1  18   5       89.09      100.75     10.04 o
   2  18   5       24.46       39.25      8.58 o
   3  18   5        0.11        0.00      9.07 o
   4  18   5       46.39       52.79     13.97 o
  -4  19   5       51.48       58.38     16.94 o
  -3  19   5      301.50      333.21     40.41 o
  -2  19   5        3.49        1.58      4.31 o
  -1  19   5       17.34        2.09      5.32 o
   0  19   5      668.75      662.33     21.57 o
   1  19   5      162.31      143.99     12.14 o
   2  19   5      158.07      154.02     13.99 o
   3  19   5        0.06        0.00      9.10 o
   4  19   5       27.45       16.41      9.81 o
  -4  20   5        2.80       12.83      9.47 o
  -3  20   5      176.45      159.65     29.29 o
  -2  20   5      155.16      148.71     10.69 o
  -1  20   5      335.17      343.66     23.17 o
   0  20   5        0.40        3.15      4.98 o
   1  20   5      157.17      158.37     12.13 o
   2  20   5      181.78      175.82     14.58 o
   3  20   5      140.40      140.27     18.28 o
  -4  21   5       19.88        5.69      9.67 o
  -3  21   5      246.86      234.82     34.92 o
  -2  21   5       14.41       10.02      4.40 o
  -1  21   5       79.66       59.96     17.89 o
   0  21   5      147.80      138.27     14.31 o
   1  21   5        2.80        1.54      5.29 o
   2  21   5        8.52       14.08      6.33 o
   3  21   5      126.87      121.34     17.83 o
  -3  22   5       22.15       29.82     17.76 o
  -2  22   5       26.78       31.33      5.74 o
  -1  22   5      205.10      263.33     31.36 o
   0  22   5       11.63        1.12      5.14 o
   1  22   5      553.00      568.77     22.22 o
   2  22   5      328.56      296.98     16.08 o
   3  22   5      191.09      202.41     21.42 o
  -3  23   5       23.51       27.93     14.77 o
  -2  23   5      170.90      172.46     29.30 o
  -1  23   5        8.36       24.17     14.90 o
   0  23   5        1.60        0.00      4.31 o
   1  23   5      148.16      127.98     11.15 o
   2  23   5        2.82        1.17     11.56 o
   3  23   5        0.70        4.54      9.28 o
  -3  24   5        7.68       19.95     10.24 o
  -2  24   5        4.41        0.00     13.78 o
  -1  24   5      404.68      368.27     38.28 o
   0  24   5       19.20       12.93     10.24 o
   1  24   5      340.78      347.47     15.87 o
   2  24   5        5.31       12.31      8.69 o
   3  24   5        9.16        0.00      9.05 o
  -3  25   5       19.29        9.12     15.09 o
  -2  25   5      568.30      593.90     52.98 o
  -1  25   5      685.46      680.40     51.04 o
   0  25   5       20.41        8.51     12.27 o
   1  25   5       50.24       59.74      8.65 o
   2  25   5        6.63        7.36     18.73 o
   3  25   5        0.01       11.25      9.36 o
  -3  26   5       18.80       14.65     10.11 o
  -2  26   5        0.65        9.26     13.14 o
  -1  26   5       18.97       31.49     16.23 o
   0  26   5       55.46       43.24      8.32 o
   1  26   5        1.02        3.23      7.90 o
   2  26   5      113.95      115.58     16.49 o
  -2  27   5      119.37      144.54     28.27 o
  -1  27   5       86.41      115.83     23.94 o
   0  27   5       70.84       73.18     11.80 o
   1  27   5       49.21       47.26     11.57 o
   2  27   5       31.96       20.18      8.99 o
  -2  28   5       19.38       14.18     10.97 o
  -1  28   5        4.71       15.38     13.77 o
   0  28   5        0.04        0.00      8.26 o
   1  28   5      101.39       70.61     12.64 o
   2  28   5       12.24        8.13     15.03 o
  -2  29   5       73.30       97.14     18.68 o
  -1  29   5      172.67      209.99     30.99 o
   0  29   5        6.52        2.47      9.08 o
   1  29   5       43.41       20.34      8.62 o
   2  29   5       87.46       94.30     12.75 o
  -1  30   5       73.82       97.83     17.11 o
   0  30   5      113.77      111.06     14.53 o
   1  30   5      116.32      136.42     17.79 o
  -1  31   5       27.22       39.30     13.82 o
   0  31   5       50.27       46.45      9.05 o
   1  31   5        1.22        5.28      7.76 o
  -5   0   6       10.69        8.93     14.62 o
  -4   0   6       99.07       81.16     21.07 o
  -3   0   6        8.78        3.03      9.71 o
  -2   0   6       70.93       68.27     11.50 o
  -1   0   6     3892.44     4275.65     98.01 o
   0   0   6     4336.98     4351.74    124.48 o
   1   0   6      807.60      656.12     40.01 o
   2   0   6      418.76      388.90     24.76 o
   3   0   6      527.37      534.33     44.50 o
   4   0   6       21.29       28.71     15.37 o
  -5   1   6        7.99       13.12     10.51 o
  -4   1   6        7.17        2.82     10.43 o
  -3   1   6        2.55        0.00      5.02 o
  -2   1   6        0.94        0.00      6.76 o
  -1   1   6        2.06        2.89      5.70 o
   0   1   6     1075.88     1099.98     26.31 o
   1   1   6       51.53       44.08      9.53 o
   2   1   6       24.73       55.40      8.85 o
   3   1   6        9.38       27.26     13.86 o
   4   1   6       20.34       25.40     13.56 o
  -5   2   6        4.74        3.26      9.44 o
  -4   2   6       75.01       87.78     14.82 o
  -3   2   6       43.22       47.80      8.50 o
  -2   2   6        0.02        0.00      5.42 o
  -1   2   6       42.78       29.19      6.47 o
   0   2   6       61.97       41.27      5.82 o
   1   2   6       44.74       80.99     11.07 o
   2   2   6      224.19      222.21     13.43 o
   3   2   6     1129.25     1193.97     46.46 o
   4   2   6       39.30       40.68     18.38 o
  -5   3   6        1.65       13.43     10.88 o
  -4   3   6       18.97       21.27     10.69 o
  -3   3   6      189.27      201.88     15.41 o
  -2   3   6        0.06        2.42      4.96 o
  -1   3   6      172.73      149.94     11.20 o
   0   3   6       46.94       38.16      6.28 o
   1   3   6       70.80       57.46      9.35 o
   2   3   6       55.40       50.11      7.83 o
   3   3   6      861.22      915.79     42.50 o
   4   3   6       54.38       67.74     20.63 o
  -5   4   6       17.76       20.16     16.50 o
  -4   4   6        0.13       20.27     19.42 o
  -3   4   6       18.11       23.70      7.69 o
  -2   4   6       24.85       17.82      5.48 o
  -1   4   6     1712.55     1640.12     33.32 o
   0   4   6      634.39      625.79     20.74 o
   1   4   6        0.05        6.98      8.37 o
   2   4   6      416.65      471.39     19.05 o
   3   4   6     1187.67     1235.83     48.36 o
   4   4   6       74.79      108.39     24.40 o
  -5   5   6        0.28       11.94      9.75 o
  -4   5   6       27.68       46.24     11.88 o
  -3   5   6      277.99      268.79     16.75 o
  -2   5   6        5.14        6.32      5.21 o
  -1   5   6      676.80      610.20     20.42 o
   0   5   6       80.50      103.76      8.21 o
   1   5   6      272.16      289.70     15.78 o
   2   5   6      127.32       94.93      9.51 o
   3   5   6        0.01        8.54      7.43 o
   4   5   6       33.38       21.78     12.39 o
  -5   6   6        1.33        0.74      9.10 o
  -4   6   6        1.59        2.23      7.94 o
  -3   6   6      193.30      228.64     15.76 o
  -2   6   6     1164.22     1134.43     27.12 o
  -1   6   6      204.29      275.77     13.79 o
   0   6   6      598.34      616.56     20.00 o
   1   6   6      989.43     1180.65     30.89 o
   2   6   6      109.24       86.01      9.01 o
   3   6   6       31.22       31.07      9.53 o
   4   6   6       10.41        3.05     12.75 o
  -5   7   6        0.74        0.00      7.58 o
  -4   7   6       46.52       65.61     13.02 o
  -3   7   6       79.17      101.12     11.39 o
  -2   7   6       52.32       55.19      9.37 o
  -1   7   6      111.97      108.25      8.81 o
   0   7   6      866.32      948.60     30.67 o
   1   7   6       63.12       60.38      9.15 o
   2   7   6        0.09        8.98      5.68 o
   3   7   6       10.88       12.03      9.83 o
   4   7   6        2.22       14.06     16.07 o
  -5   8   6        0.10        0.57      7.27 o
  -4   8   6      101.03      107.46     12.04 o
  -3   8   6      108.03       94.41     10.71 o
  -2   8   6     1546.48     1599.04     28.82 o
  -1   8   6      658.62      599.74     19.35 o
   0   8   6        8.73        8.88      4.72 o
   1   8   6     1342.45     1125.45     40.45 o
   2   8   6      278.34      297.61     18.66 o
   3   8   6       47.20       43.24     15.11 o
   4   8   6      161.04      168.49     28.94 o
  -5   9   6        2.45       11.13      8.83 o
  -4   9   6       40.53       19.57     10.71 o
  -3   9   6      771.09      741.13     26.22 o
  -2   9   6       14.16       17.52      5.63 o
  -1   9   6      242.77      209.05     11.47 o
   0   9   6       39.72       34.60      5.50 o
   1   9   6      231.05      253.61     16.23 o
   2   9   6       63.26       50.16      8.86 o
   3   9   6       22.51       37.13     14.84 o
   4   9   6        5.36        9.04     10.05 o
  -4  10   6       49.94       56.18      9.67 o
  -3  10   6        0.85        0.00      6.77 o
  -2  10   6      896.74      861.97     21.17 o
  -1  10   6        4.18        0.00      4.13 o
   0  10   6        3.74       12.30      4.29 o
   1  10   6     3368.97     3467.54     79.67 o
   2  10   6      500.97      498.91     22.26 o
   3  10   6        6.06        9.29     10.74 o
   4  10   6       46.32       49.20     17.35 o
  -4  11   6        0.12        0.00      8.44 o
  -3  11   6       43.75       33.07      4.79 o
  -2  11   6     1215.36     1080.17     53.00 o
  -1  11   6      734.84      740.42     18.48 o
   0  11   6      375.13      393.47     14.34 o
   1  11   6      288.11      279.36     13.69 o
   2  11   6       45.99       59.57     11.31 o
   3  11   6       35.82       40.75     12.97 o
   4  11   6       36.45       53.48     13.82 o
  -4  12   6       19.32       12.21     15.05 o
  -3  12   6      149.47      139.75     13.45 o
  -2  12   6      777.07      740.07     45.03 o
  -1  12   6        0.08        4.13      4.63 o
   0  12   6       48.74       46.73      6.28 o
   1  12   6      138.64      165.59     10.70 o
   2  12   6      173.67      174.13     19.17 o
   3  12   6       61.72       33.40      9.92 o
   4  12   6       25.07       30.69     12.71 o
  -4  13   6        7.11        0.00     15.43 o
  -3  13   6      166.33      186.91     16.68 o
  -2  13   6       66.35       70.84     12.21 o
  -1  13   6     1081.73     1012.74     34.77 o
   0  13   6      528.05      579.72     16.00 o
   1  13   6      398.53      447.80     26.54 o
   2  13   6       40.20       42.23     11.12 o
   3  13   6       17.60       22.43      9.03 o
   4  13   6        3.54       13.96      9.02 o
  -4  14   6        2.55        0.14     14.89 o
  -3  14   6       54.32       40.44      8.82 o
  -2  14   6      788.27      825.38     33.77 o
  -1  14   6       25.26       25.50      7.38 o
   0  14   6       28.50       24.42      5.67 o
   1  14   6      138.22       92.71     10.85 o
   2  14   6      484.38      489.15     29.06 o
   3  14   6      134.91      162.24     16.39 o
   4  14   6       13.77       18.44      9.32 o
  -4  15   6      111.65       94.82     25.40 o
  -3  15   6        0.16        0.00      3.83 o
  -2  15   6       18.00       21.44      7.11 o
  -1  15   6        0.80        1.35      5.47 o
   0  15   6      140.08      166.71     11.77 o
   1  15   6        5.48        0.79      5.26 o
   2  15   6      160.23      187.73     17.53 o
   3  15   6        8.00       15.99      8.58 o
   4  15   6       10.38       21.39     10.56 o
  -4  16   6       15.85        0.00     16.35 o
  -3  16   6       32.44       31.02      7.64 o
  -2  16   6       92.29       98.02      9.96 o
  -1  16   6      401.46      402.21     19.69 o
   0  16   6      146.73      151.67     11.47 o
   1  16   6       58.34       46.68      7.35 o
   2  16   6      297.80      278.29     34.64 o
   3  16   6      396.28      430.52     26.11 o
   4  16   6       79.67       81.58     16.13 o
  -4  17   6       94.69       90.26     25.69 o
  -3  17   6        0.39        0.00      8.16 o
  -2  17   6       13.32       13.90      5.86 o
  -1  17   6       54.14       42.40      9.83 o
   0  17   6      117.78      114.61     10.24 o
   1  17   6        0.38        0.00      5.98 o
   2  17   6       15.81       15.37      7.27 o
   3  17   6        0.03        0.00     10.99 o
   4  17   6       14.73       23.55     11.85 o
  -4  18   6        1.32        5.46     14.19 o
  -3  18   6      120.14      137.24     27.96 o
  -2  18   6       10.08        4.92      4.50 o
  -1  18   6      230.82      219.63     24.92 o
   0  18   6      637.80      701.81     28.49 o
   1  18   6       23.40       12.44      5.72 o
   2  18   6       15.21       20.02      9.40 o
   3  18   6      188.58      185.40     28.67 o
  -4  19   6        0.52       15.95     13.77 o
  -3  19   6        0.59        0.00     13.64 o
  -2  19   6       58.41       51.20      7.87 o
  -1  19   6       75.04       73.50     19.21 o
   0  19   6      350.16      408.89     18.18 o
   1  19   6        1.00        1.27      5.24 o
   2  19   6       48.72       72.63     11.12 o
   3  19   6       25.03       18.59      9.11 o
  -4  20   6       31.12       40.44     21.09 o
  -3  20   6       18.33       24.17     19.20 o
  -2  20   6        1.17        3.77      6.43 o
  -1  20   6      475.86      511.14     43.18 o
   0  20   6     1015.04     1030.68     28.53 o
   1  20   6        3.27       17.09      6.06 o
   2  20   6       81.80       92.77     12.48 o
   3  20   6      117.20      156.26     20.29 o
  -3  21   6       44.72       43.08     19.33 o
  -2  21   6       12.73       10.20      4.89 o
  -1  21   6      143.73      163.81     27.00 o
   0  21   6      443.32      382.92     19.77 o
   1  21   6       60.34       67.83      9.19 o
   2  21   6      291.99      267.40     19.49 o
   3  21   6       63.25       73.04     14.71 o
  -3  22   6       71.08       86.21     24.95 o
  -2  22   6        0.13       10.54     14.56 o
  -1  22   6        0.74        1.35     10.60 o
   0  22   6       65.29       40.54     10.91 o
   1  22   6      150.85      173.11     13.31 o
   2  22   6      172.97      191.78     29.32 o
   3  22   6      140.45      111.56     17.93 o
  -3  23   6       71.94      103.16     27.51 o
  -2  23   6        0.05        8.46     12.41 o
  -1  23   6       47.60       57.80     17.94 o
   0  23   6      803.04      370.23    348.94 o
   1  23   6       57.45       48.27      9.67 o
   2  23   6      299.21      322.88     38.20 o
   3  23   6        9.16       14.86      9.51 o
  -3  24   6       33.56       49.43     20.23 o
  -2  24   6      158.56      177.14     32.00 o
  -1  24   6      128.37      114.38     23.02 o
   0  24   6        0.01       27.58     15.33 o
   1  24   6      224.60      209.55     18.37 o
   2  24   6      104.97      110.19     16.64 o
   3  24   6       10.42       19.29     10.13 o
  -3  25   6       38.43       37.55     18.34 o
  -2  25   6       20.15       12.79     16.51 o
  -1  25   6       10.67       42.34     18.54 o
   0  25   6       11.07       37.95     18.42 o
   1  25   6       19.30       10.65     14.57 o
   2  25   6       91.33      122.07     17.50 o
  -2  26   6      348.07      417.20     46.34 o
  -1  26   6       56.14       49.11     18.01 o
   0  26   6       50.45       82.71     17.66 o
   1  26   6      109.11      103.60     23.16 o
   2  26   6        6.74        8.16     14.58 o
  -2  27   6        1.12       18.59     12.60 o
  -1  27   6        1.85       21.70     13.78 o
   0  27   6       32.78       58.24     23.39 o
   1  27   6        1.18       12.97      8.29 o
   2  27   6        6.75       25.96     10.42 o
  -2  28   6      154.45      174.68     31.99 o
  -1  28   6       30.10       43.16     20.16 o
   0  28   6        6.36        0.00      7.79 o
   1  28   6       29.37       21.05      9.66 o
  -1  29   6       31.33       60.81     20.47 o
   0  29   6       37.71       39.52      9.06 o
   1  29   6       50.59       30.00     26.78 o
  -1  30   6       71.57       90.78     24.05 o
   0  30   6        1.84        3.70     14.95 o
   1  30   6      124.74      150.42     19.09 o
  -5   1   7       67.95      106.11     19.69 o
  -4   1   7        5.68       21.30     11.05 o
  -3   1   7      161.61      172.25     19.43 o
  -2   1   7     1546.20     1457.41     33.24 o
  -1   1   7        0.33       13.52      5.98 o
   0   1   7      200.38      184.89     15.03 o
   1   1   7     1608.12     1540.79     47.28 o
   2   1   7       65.40       56.88     11.07 o
   3   1   7      119.18      139.97     18.27 o
   4   1   7       20.79       19.25      8.86 o
  -5   2   7        1.88        9.50     13.19 o
  -4   2   7       95.72      105.22     21.06 o
  -3   2   7       13.40       16.40     11.22 o
  -2   2   7      111.57      122.31     10.79 o
  -1   2   7     1217.24     1308.87     29.00 o
   0   2   7       34.81       31.12      6.11 o
   1   2   7       22.73       16.51      6.65 o
   2   2   7      178.50      130.65     15.62 o
   3   2   7        0.70        5.95      8.26 o
   4   2   7       28.02       17.90      9.23 o
  -5   3   7       43.17       61.18     19.69 o
  -4   3   7        2.59        8.99     10.52 o
  -3   3   7      236.19      282.73     23.23 o
  -2   3   7      531.61      489.69     19.72 o
  -1   3   7      119.48      146.42     12.22 o
   0   3   7      729.26      725.72     33.17 o
   1   3   7      814.62      997.49     30.67 o
   2   3   7       83.85       67.55     12.26 o
   3   3   7       46.90       48.31     11.73 o
   4   3   7        0.63       14.44     14.34 o
  -4   4   7       24.31       20.14     11.40 o
  -3   4   7       40.64       47.76      9.97 o
  -2   4   7       87.58       90.38      9.54 o
  -1   4   7      853.61      856.19     26.42 o
   0   4   7     1080.00     1025.86     25.93 o
   1   4   7      292.08      268.62     14.09 o
   2   4   7        2.22        2.13      7.93 o
   3   4   7        9.94        3.40      8.12 o
   4   4   7        0.58        9.74     13.69 o
  -4   5   7      145.29      177.66     20.58 o
  -3   5   7      203.07      199.99     15.96 o
  -2   5   7      170.84      174.78     12.39 o
  -1   5   7      594.08      553.81     21.17 o
   0   5   7      452.68      484.85     20.75 o
   1   5   7       11.79        0.84      5.28 o
   2   5   7      290.87      307.29     23.49 o
   3   5   7        0.33        4.55     12.92 o
   4   5   7       44.16       37.43     16.65 o
  -4   6   7       14.13       56.26     17.79 o
  -3   6   7      114.18      108.52     12.70 o
  -2   6   7        1.33       19.22      7.43 o
  -1   6   7       47.68       42.81      7.04 o
   0   6   7        5.48        6.38      5.77 o
   1   6   7        5.40        6.98      5.08 o
   2   6   7       99.02      105.75     15.63 o
   3   6   7       30.24       36.49     11.27 o
   4   6   7       16.00       13.95     13.83 o
  -4   7   7      292.72      351.96     27.72 o
  -3   7   7      310.93      315.55     18.86 o
  -2   7   7       59.49       55.92      8.49 o
  -1   7   7     1822.80     1900.44     44.58 o
   0   7   7      330.92      343.58     17.52 o
   1   7   7      211.56      212.77     18.21 o
   2   7   7       49.26       47.93     10.59 o
   3   7   7        1.15       19.17      9.19 o
   4   7   7        0.81        0.00     12.01 o
  -4   8   7       44.43       50.83     23.85 o
  -3   8   7       12.32       11.49      7.11 o
  -2   8   7       50.72       51.32      7.96 o
  -1   8   7       12.88       16.37      6.03 o
   0   8   7        0.16        1.50      3.97 o
   1   8   7        5.46        0.11      7.15 o
   2   8   7        0.06        0.00      6.27 o
   3   8   7      105.47      118.57     23.15 o
   4   8   7       60.51       58.63     19.24 o
  -4   9   7      468.72      507.19     32.67 o
  -3   9   7      349.30      333.62     24.28 o
  -2   9   7       32.51       34.96      6.16 o
  -1   9   7      645.66      698.94     25.19 o
   0   9   7      206.71      203.04     17.08 o
   1   9   7      143.07       94.25      8.69 o
   2   9   7       26.63       39.24      8.83 o
   3   9   7       10.07       23.99     13.78 o
   4   9   7       25.81       31.98     17.66 o
  -4  10   7        3.70       26.11     13.41 o
  -3  10   7      148.10      169.70     13.73 o
  -2  10   7      630.85      602.76     20.19 o
  -1  10   7       67.15       58.30      6.83 o
   0  10   7      525.89      550.63     24.29 o
   1  10   7       60.00       78.91     11.78 o
   2  10   7        1.94        9.89      6.34 o
   3  10   7       12.30        0.68     10.90 o
   4  10   7        0.48        0.00      9.60 o
  -4  11   7      354.36      351.87     44.93 o
  -3  11   7       37.32       29.71      5.82 o
  -2  11   7        2.29       11.00      6.56 o
  -1  11   7     1106.83     1035.35     24.49 o
   0  11   7      742.52      804.24     22.64 o
   1  11   7      217.50      285.83     15.25 o
   2  11   7        1.37        0.00      5.96 o
   3  11   7       31.45       26.04     13.38 o
   4  11   7       17.26       22.78     14.79 o
  -4  12   7        2.84       13.26     18.85 o
  -3  12   7       16.21        9.74      3.50 o
  -2  12   7     1061.13      965.15     26.81 o
  -1  12   7     1062.68     1057.41     24.43 o
   0  12   7      141.10      166.05     10.94 o
   1  12   7       89.16       94.18     13.33 o
   2  12   7       27.29       28.87      8.96 o
   3  12   7        0.02        0.00      6.94 o
   4  12   7       14.23       24.83     12.16 o
  -4  13   7      132.43      176.77     32.96 o
  -3  13   7        1.40        3.45      6.68 o
  -2  13   7      545.37      442.67     41.58 o
  -1  13   7     1099.02     1055.57     28.66 o
   0  13   7      818.53      835.75     23.83 o
   1  13   7        2.05        0.95      9.55 o
   2  13   7       21.30       33.46      9.89 o
   3  13   7       12.41       11.57      7.34 o
   4  13   7        2.97        8.04     11.53 o
  -4  14   7       14.45       10.88     13.70 o
  -3  14   7      648.67      616.77     57.80 o
  -2  14   7      224.36      202.22     19.42 o
  -1  14   7      119.01      102.68      8.65 o
   0  14   7        7.54        2.31      3.57 o
   1  14   7       47.10       35.26      8.56 o
   2  14   7      277.75      239.56     20.60 o
   3  14   7        5.08        0.00     10.94 o
   4  14   7        0.03        0.00     13.18 o
  -4  15   7        0.41        0.00     14.01 o
  -3  15   7        0.23       22.35      8.98 o
  -2  15   7      104.42      120.88     17.25 o
  -1  15   7      303.58      303.55     23.50 o
   0  15   7      280.29      289.77     18.66 o
   1  15   7       91.75      131.72     12.10 o
   2  15   7        6.66       12.25      7.84 o
   3  15   7       18.22       16.88     11.46 o
  -4  16   7        4.04        0.31     15.69 o
  -3  16   7       54.60       61.49     11.73 o
  -2  16   7      130.27      122.03     15.81 o
  -1  16   7       65.14       55.49     12.15 o
   0  16   7        8.52       16.89      6.49 o
   1  16   7       46.74       41.39      8.39 o
   2  16   7      147.22      200.79     23.17 o
   3  16   7       43.42       29.10     15.38 o
  -4  17   7       15.72       14.33     14.75 o
  -3  17   7       70.56       85.17     25.47 o
  -2  17   7      956.06      934.53     65.16 o
  -1  17   7      417.49      389.42     25.63 o
   0  17   7       14.41       10.08      8.69 o
   1  17   7      455.25      415.70     32.99 o
   2  17   7       19.42       20.50      9.72 o
   3  17   7        6.03        4.26     10.61 o
  -4  18   7        0.01        3.00     17.36 o
  -3  18   7        0.02       16.32     15.25 o
  -2  18   7       46.47       50.28      9.08 o
  -1  18   7       21.20       30.14     10.08 o
   0  18   7       44.44       48.03      9.35 o
   1  18   7       23.37       27.71      8.09 o
   2  18   7        0.56        6.91      7.28 o
   3  18   7        2.17        0.40     10.82 o
  -3  19   7      114.07      149.86     31.56 o
  -2  19   7      268.47      260.01     24.26 o
  -1  19   7       13.72        3.90      8.79 o
   0  19   7      147.83      159.67     20.01 o
   1  19   7      230.86      267.60     17.06 o
   2  19   7       14.44       11.27      7.52 o
   3  19   7        1.46       18.46     12.75 o
  -3  20   7       40.51       39.62     18.71 o
  -2  20   7        0.15       12.61      7.98 o
  -1  20   7       87.64      108.64     14.56 o
   0  20   7       21.09        3.92     16.36 o
   1  20   7       12.63       20.04      6.35 o
   2  20   7       28.80       44.64     10.72 o
   3  20   7      200.54      187.25     30.74 o
  -3  21   7       67.62       87.05     25.28 o
  -2  21   7      374.54      377.54     43.38 o
  -1  21   7        2.18        0.00      6.82 o
   0  21   7       24.12       44.74     18.53 o
   1  21   7       45.75       62.61     11.14 o
   2  21   7       16.80       41.73     17.81 o
   3  21   7        0.09        7.92     13.47 o
  -3  22   7       71.32       86.70     27.30 o
  -2  22   7       17.44       19.37     16.81 o
  -1  22   7        8.40       27.98     10.05 o
   0  22   7       18.14       10.14     10.00 o
   1  22   7      104.34      116.57     20.13 o
   2  22   7      168.36      162.95     30.19 o
   3  22   7       76.00       75.95     16.23 o
  -3  23   7       65.53       69.71     26.00 o
  -2  23   7       24.24       54.24     22.41 o
  -1  23   7      188.23      214.47     24.67 o
   0  23   7       52.84       81.07     20.66 o
   1  23   7       17.42        0.00     15.82 o
   2  23   7        4.93       38.61     18.08 o
  -3  24   7      100.34      144.96     33.79 o
  -2  24   7        5.09        5.10     16.35 o
  -1  24   7       14.51       20.63     16.93 o
   0  24   7      537.08      549.92     34.87 o
   1  24   7        9.38        7.55     13.28 o
   2  24   7      102.40      125.43     25.62 o
  -2  25   7        8.00       10.59     15.66 o
  -1  25   7       89.25       89.02     22.08 o
   0  25   7       76.14       90.90     16.58 o
   1  25   7        0.36        0.00     15.74 o
   2  25   7        4.77       47.43     19.18 o
  -2  26   7        2.19        7.27     12.32 o
  -1  26   7       26.26       22.76     15.59 o
   0  26   7       23.45       45.96     20.75 o
   1  26   7        0.71        3.93     12.97 o
   2  26   7        3.44        0.00      9.45 o
  -2  27   7        1.52        0.00     13.50 o
  -1  27   7      138.16      160.09     28.72 o
   0  27   7      315.60      366.89     29.53 o
   1  27   7       12.11       10.61     13.59 o
  -1  28   7       25.53       21.83     17.05 o
   0  28   7       31.13       51.98     23.73 o
   1  28   7        3.05        6.35     13.77 o
  -1  29   7      160.61      194.27     31.82 o
   0  29   7       66.36       77.63     19.21 o
  -4   0   8       81.50      100.66     22.49 o
  -3   0   8      400.18      391.38     40.61 o
  -2   0   8      149.69      134.39     24.79 o
  -1   0   8       15.30       33.36     11.29 o
   0   0   8     1387.56     1606.22     48.52 o
   1   0   8     2576.57     2444.10     70.93 o
   2   0   8      454.44      549.75     45.53 o
   3   0   8        1.40        0.37     10.21 o
   4   0   8      174.35      178.00     33.39 o
  -4   1   8       16.79       14.11     18.41 o
  -3   1   8       38.44       40.96     12.14 o
  -2   1   8      104.34       85.63     19.50 o
  -1   1   8       85.07       85.61      9.98 o
   0   1   8      116.45      127.13     10.70 o
   1   1   8      126.40      104.52     10.97 o
   2   1   8      161.30      175.71     20.57 o
   3   1   8       64.73       44.03     11.53 o
   4   1   8        0.01       21.89     15.70 o
  -4   2   8      115.46      128.23     19.73 o
  -3   2   8      116.21      107.19     17.53 o
  -2   2   8       12.73        5.68      9.82 o
  -1   2   8       41.92       45.07      8.45 o
   0   2   8      611.22      571.31     20.98 o
   1   2   8      269.88      297.20     16.09 o
   2   2   8      131.92       97.07     15.40 o
   3   2   8        5.35        0.91      9.64 o
   4   2   8      101.65      118.61     19.07 o
  -4   3   8        5.65       23.79     12.33 o
  -3   3   8      117.95      119.75     18.33 o
  -2   3   8      235.45      276.71     15.47 o
  -1   3   8       27.84       25.01      6.13 o
   0   3   8      759.21      792.06     24.40 o
   1   3   8        3.35        8.44      6.28 o
   2   3   8      312.44      325.25     41.18 o
   3   3   8      157.93      170.75     37.49 o
   4   3   8        1.18        2.55      9.24 o
  -4   4   8        6.43       13.67     10.46 o
  -3   4   8        1.08       12.82      9.90 o
  -2   4   8      139.93      145.82     13.21 o
  -1   4   8       21.51       21.75      5.52 o
   0   4   8       95.36       96.54     10.59 o
   1   4   8       41.90       44.41      7.42 o
   2   4   8       82.84       71.83     15.68 o
   3   4   8      142.26      132.85     18.93 o
   4   4   8      183.90      202.84     33.90 o
  -4   5   8        9.41        0.00      9.58 o
  -3   5   8      144.94      114.27     27.78 o
  -2   5   8       57.07       70.86     10.57 o
  -1   5   8        2.20        0.00      5.68 o
   0   5   8      265.37      240.45     12.49 o
   1   5   8      234.74      304.99     15.79 o
   2   5   8       43.10       30.81     10.88 o
   3   5   8        6.63       11.15     10.53 o
   4   5   8       27.30       33.24     17.33 o
  -4   6   8       39.07       57.83     13.45 o
  -3   6   8        2.02        9.07      9.24 o
  -2   6   8       39.52       59.32      9.53 o
  -1   6   8      699.54      689.49     22.81 o
   0   6   8      216.74      254.82     18.34 o
   1   6   8        0.15        6.94      5.60 o
   2   6   8      403.35      362.62     26.32 o
   3   6   8      100.70      113.84     17.43 o
   4   6   8        3.89        2.51     11.68 o
  -4   7   8        0.91        5.00      9.08 o
  -3   7   8       39.62       54.91     13.14 o
  -2   7   8      143.04      144.87     12.47 o
  -1   7   8       86.72       91.27     10.70 o
   0   7   8      345.50      384.24     22.24 o
   1   7   8       37.44       23.90      6.00 o
   2   7   8        8.53       32.73     11.15 o
   3   7   8        2.69        8.62      8.23 o
   4   7   8        1.21        0.00     11.57 o
  -4   8   8       38.89       37.13     12.12 o
  -3   8   8       75.71       97.62     15.05 o
  -2   8   8      237.70      211.54     14.98 o
  -1   8   8     1237.78     1281.76     33.81 o
   0   8   8       68.79       45.57     13.12 o
   1   8   8        0.85        0.00      5.55 o
   2   8   8      599.84      641.40     35.02 o
   3   8   8      204.88      192.14     21.82 o
   4   8   8        2.02        4.78     13.93 o
  -4   9   8        0.33        0.52      8.07 o
  -3   9   8        7.09       24.36      8.71 o
  -2   9   8        3.24        2.16      8.64 o
  -1   9   8      211.46      188.14     14.00 o
   0   9   8      207.15      200.47     14.41 o
   1   9   8       20.26       14.34      6.01 o
   2   9   8      106.71      114.03     16.81 o
   3   9   8       40.79       20.69     13.43 o
   4   9   8        0.41        0.00     11.05 o
  -4  10   8       17.85       22.42     15.08 o
  -3  10   8      203.98      216.11     16.41 o
  -2  10   8      199.47      209.64     13.68 o
  -1  10   8      394.91      405.06     19.08 o
   0  10   8        5.90       14.78      6.97 o
   1  10   8        4.23        0.00      5.78 o
   2  10   8      375.21      411.46     28.65 o
   3  10   8       70.89       49.85     16.87 o
   4  10   8        0.00       30.14     15.10 o
  -4  11   8       47.32      100.10     27.11 o
  -3  11   8        1.25        1.54      4.40 o
  -2  11   8      436.14      421.24     18.18 o
  -1  11   8       61.74       91.42     14.98 o
   0  11   8      539.90      561.57     28.64 o
   1  11   8       21.11        5.27      6.10 o
   2  11   8       86.32      110.68     16.57 o
   3  11   8       21.44       28.18     16.86 o
  -4  12   8       45.29       15.92     17.33 o
  -3  12   8       47.55       40.16      5.91 o
  -2  12   8      530.61      519.22     19.13 o
  -1  12   8     4132.70     4006.70     99.78 o
   0  12   8       70.36       93.59     13.49 o
   1  12   8       47.04       58.24     12.28 o
   2  12   8       90.29       87.80     14.97 o
   3  12   8       36.68       54.98     18.98 o
  -4  13   8      101.92      124.69     30.45 o
  -3  13   8       60.40       77.52     13.59 o
  -2  13   8      139.55      132.51     20.11 o
  -1  13   8        1.80       25.90      8.82 o
   0  13   8      624.13      609.74     28.96 o
   1  13   8       84.25      109.81     14.26 o
   2  13   8      255.15      235.09     33.70 o
   3  13   8       20.88       18.01     13.72 o
  -4  14   8       77.37       94.50     28.64 o
  -3  14   8        6.94        7.98     15.46 o
  -2  14   8       26.88       20.54      9.23 o
  -1  14   8      131.36      131.01     10.81 o
   0  14   8      168.22      161.90     16.25 o
   1  14   8       14.31       23.60      7.28 o
   2  14   8        1.38        0.51     12.16 o
   3  14   8       11.95       19.19     13.78 o
  -4  15   8       93.57      120.79     31.46 o
  -3  15   8      110.13      132.78     30.12 o
  -2  15   8      163.16      191.62     19.75 o
  -1  15   8        4.83        6.46      4.54 o
   0  15   8      260.22      256.35     19.41 o
   1  15   8      158.92      142.20     16.75 o
   2  15   8       14.34       23.11     14.55 o
   3  15   8        4.91        0.00     11.29 o
  -4  16   8       20.42       18.96     19.13 o
  -3  16   8       15.22       37.76     18.04 o
  -2  16   8      140.34      168.98     37.85 o
  -1  16   8      325.11      324.26     31.83 o
   0  16   8       29.50       33.30     19.85 o
   1  16   8      194.85      205.52     35.13 o
   2  16   8        0.25        5.92     11.77 o
   3  16   8       49.61       66.48     19.78 o
  -3  17   8       74.92       97.66     27.60 o
  -2  17   8        4.40       18.66      9.88 o
  -1  17   8       83.65       93.98     15.00 o
   0  17   8        5.13        9.22     19.43 o
   1  17   8        2.07        0.00     17.25 o
   2  17   8       42.76       38.55     15.45 o
   3  17   8        2.64        0.00     16.66 o
  -3  18   8       65.27       45.06     19.08 o
  -2  18   8      102.58       88.47     14.94 o
  -1  18   8       45.48       48.47     17.03 o
   0  18   8      107.09      150.71     19.02 o
   1  18   8      195.08      147.23     27.11 o
   2  18   8        6.71        0.00     12.81 o
   3  18   8       29.97       27.34     14.12 o
  -3  19   8        3.51        0.00     13.19 o
  -2  19   8      160.72      169.62     21.17 o
  -1  19   8        3.86        4.63     15.52 o
   0  19   8      100.69      135.59     18.44 o
   1  19   8       20.59       14.29     13.66 o
   2  19   8        0.63        3.45     14.01 o
   3  19   8       25.77       20.72     16.08 o
  -3  20   8       87.19      103.01     26.92 o
  -2  20   8       49.79       83.38     23.78 o
  -1  20   8       54.93       28.45     13.22 o
   0  20   8       58.58       69.49     15.28 o
   1  20   8      281.98      263.54     36.15 o
   2  20   8       25.05       33.75     16.57 o
  -3  21   8       30.39       48.01     20.87 o
  -2  21   8       77.10      100.72     25.66 o
  -1  21   8       21.17       53.40     19.71 o
   0  21   8        0.69        3.09     14.18 o
   1  21   8      233.89      253.37     35.51 o
   2  21   8        3.05        9.58     13.18 o
  -3  22   8        6.50       17.10     16.99 o
  -2  22   8       23.11       44.92     20.45 o
  -1  22   8       80.40       75.82     20.64 o
   0  22   8       34.98       39.49     11.61 o
   1  22   8        1.91        9.17     12.58 o
   2  22   8        2.01        7.22     13.41 o
  -2  23   8      137.79      147.65     29.71 o
  -1  23   8        0.29        7.04     12.98 o
   0  23   8      190.85      217.98     25.81 o
   1  23   8       99.88       38.39     17.60 o
   2  23   8       21.35       55.10     19.68 o
  -2  24   8       27.74       51.94     22.26 o
  -1  24   8      187.19      185.18     30.40 o
   0  24   8      183.09      163.34     21.63 o
   1  24   8       30.46        0.00     14.48 o
   2  24   8        7.94        8.56     11.02 o
  -2  25   8       35.28       24.84     18.22 o
  -1  25   8        0.00       22.11     16.89 o
   0  25   8       40.62       39.20     22.99 o
   1  25   8       35.08       22.96     15.34 o
  -1  26   8      431.17      462.58     47.75 o
   0  26   8       56.27       71.71     16.07 o
   1  26   8        0.11        0.00     20.06 o
  -1  27   8        0.01        0.00     12.96 o
   0  27   8       20.77       22.24     11.55 o
   1  27   8        7.56       37.78     19.32 o
   0  28   8        0.03       27.68     14.49 o
  -4   1   9       35.73       61.88     15.24 o
  -3   1   9        8.35        2.47     10.60 o
  -2   1   9      153.69      147.83     20.90 o
  -1   1   9      528.70      442.07     26.95 o
   0   1   9       10.50       37.04     39.20 o
   1   1   9      423.04      397.59     27.48 o
   2   1   9      306.73      331.78     26.37 o
   3   1   9       15.06        7.05      8.39 o
   4   1   9       34.34       43.36     13.15 o
  -4   2   9       16.14       12.28     20.97 o
  -3   2   9       65.99       54.35     13.66 o
  -2   2   9        4.53        9.70     28.69 o
  -1   2   9        0.03        4.21     10.34 o
   0   2   9      132.51      125.40     24.94 o
   1   2   9       67.10       50.22     13.34 o
   2   2   9      254.79      246.06     23.68 o
   3   2   9        1.98        8.69      8.55 o
   4   2   9       14.51       36.03     12.96 o
  -4   3   9      117.53      150.12     20.94 o
  -3   3   9       29.00       27.44     11.77 o
  -2   3   9      140.53      126.51     20.02 o
  -1   3   9      619.77      555.61     29.71 o
   0   3   9      127.74      150.44     33.76 o
   1   3   9      423.68      394.05     27.20 o
   2   3   9      292.48      256.26     23.83 o
   3   3   9       15.52       22.24     10.63 o
   4   3   9       20.27       31.69     11.84 o
  -4   4   9        4.85       18.84     14.29 o
  -3   4   9        1.79       12.34     11.82 o
  -2   4   9       92.82      112.39     22.87 o
  -1   4   9       51.18       43.22     31.87 o
   0   4   9      107.31       80.88     12.36 o
   1   4   9       45.05       71.77     13.00 o
   2   4   9       27.98       18.40     11.45 o
   3   4   9       13.19       20.60      9.29 o
  -4   5   9      166.92      183.99     22.53 o
  -3   5   9      226.03      236.97     23.68 o
  -2   5   9      388.47      382.00     25.59 o
  -1   5   9      221.10      221.84     19.10 o
   0   5   9      339.34      289.25     24.01 o
   1   5   9       19.94        5.04     19.43 o
   2   5   9        0.00        7.87     12.10 o
   3   5   9        8.89        7.84      8.88 o
  -4   6   9       16.60        0.00     11.69 o
  -3   6   9       35.03       63.35     14.17 o
  -2   6   9      207.47      212.26     19.58 o
  -1   6   9       26.48       44.31     18.03 o
   0   6   9       17.24        3.47      8.60 o
   1   6   9       17.62       22.04      9.11 o
   2   6   9       38.23       31.07     10.33 o
   3   6   9        0.61        0.00      9.46 o
  -4   7   9      100.96       91.50     16.32 o
  -3   7   9      596.98      659.30     32.97 o
  -2   7   9      382.96      370.10     24.03 o
  -1   7   9       44.69       46.80     10.16 o
   0   7   9      227.96      221.83     19.65 o
   1   7   9       19.80       39.16     11.36 o
   2   7   9       12.00       10.98      7.87 o
   3   7   9       13.71       18.87     17.21 o
  -4   8   9        0.08       10.41     15.84 o
  -3   8   9        8.50       25.38      9.75 o
  -2   8   9       16.86        9.68     21.72 o
  -1   8   9       15.58        6.47     16.24 o
   0   8   9      163.57      188.22     18.33 o
   1   8   9        0.52        2.08     16.59 o
   2   8   9        0.13        0.00      7.17 o
   3   8   9        0.06        0.00      8.46 o
  -4   9   9       77.09       66.96     22.36 o
  -3   9   9      576.32      559.70     40.28 o
  -2   9   9      267.06      271.41     19.83 o
  -1   9   9      123.09      103.72     13.53 o
   0   9   9      832.32      914.92     49.23 o
   1   9   9       70.32       71.83     12.31 o
   2   9   9      174.40      207.22     22.25 o
   3   9   9        1.28        0.00      8.75 o
  -4  10   9        1.61       18.06     17.77 o
  -3  10   9        9.01        8.37     15.27 o
  -2  10   9       29.93       41.54      9.69 o
  -1  10   9      182.95      174.96     16.83 o
   0  10   9      294.23      332.26     20.77 o
   1  10   9        0.95        0.00     19.46 o
   2  10   9       13.04       18.21      8.66 o
   3  10   9        0.03        0.00     17.50 o
  -4  11   9       81.14       84.08     26.20 o
  -3  11   9      261.54      279.87     19.79 o
  -2  11   9        1.25        9.99      6.12 o
  -1  11   9      134.17      141.56     13.83 o
   0  11   9     1222.83     1205.26     47.18 o
   1  11   9      371.40      360.62     25.69 o
   2  11   9       80.67       62.49     12.39 o
   3  11   9        0.37        0.00     14.46 o
  -4  12   9        1.93       16.56     16.93 o
  -3  12   9       11.48       30.62     17.54 o
  -2  12   9        5.05        6.36      5.70 o
  -1  12   9      675.47      672.73     26.40 o
   0  12   9      398.96      443.99     27.18 o
   1  12   9       98.73       94.57     13.17 o
   2  12   9       14.05        7.89      8.86 o
   3  12   9        6.52       20.81     13.09 o
  -3  13   9       94.59       98.17     27.42 o
  -2  13   9      103.16       91.62     10.47 o
  -1  13   9       13.72       31.53      8.63 o
   0  13   9      286.17      323.07     18.20 o
   1  13   9      326.86      342.41     25.73 o
   2  13   9       15.55        7.19      7.81 o
   3  13   9        0.19        0.00     17.95 o
  -3  14   9        3.97       34.61     20.52 o
  -2  14   9      111.53      119.77     13.75 o
  -1  14   9       28.93       36.01      8.71 o
   0  14   9        3.99       10.13      5.86 o
   1  14   9      137.02      164.13     18.29 o
   2  14   9        3.96       22.63     16.43 o
   3  14   9       21.57       16.89     12.58 o
  -3  15   9        0.53        0.00     15.66 o
  -2  15   9       67.36       48.13     11.38 o
  -1  15   9      591.32      552.09     50.66 o
   0  15   9      419.04      498.81     22.32 o
   1  15   9      209.44      186.66     19.46 o
   2  15   9       23.73       39.52     18.35 o
   3  15   9       15.24        0.00     17.14 o
  -3  16   9       10.08       44.55     22.65 o
  -2  16   9       52.25       88.28     26.23 o
  -1  16   9       90.28       84.21     11.01 o
   0  16   9       89.52       91.90     10.34 o
   1  16   9       15.88        6.76     11.57 o
   2  16   9        0.02        8.56     15.02 o
   3  16   9       69.87       48.16     19.06 o
  -3  17   9       27.56       28.00     16.25 o
  -2  17   9      219.90      206.64     35.42 o
  -1  17   9       31.74       44.86     19.47 o
   0  17   9        0.20       20.22      9.41 o
   1  17   9       32.82       17.44     15.45 o
   2  17   9      114.30      152.37     28.24 o
   3  17   9        0.01        1.49     14.00 o
  -3  18   9        3.17       39.61     20.09 o
  -2  18   9        1.79       19.27     16.81 o
  -1  18   9       38.38       49.62     20.06 o
   0  18   9        1.78        8.84     20.68 o
   1  18   9       18.25        0.00     15.87 o
   2  18   9        1.84        0.00     11.99 o
  -3  19   9        0.05        0.00     14.11 o
  -2  19   9      156.72      151.42     30.79 o
  -1  19   9      527.21      527.54     49.85 o
   0  19   9       29.11       32.57     18.91 o
   1  19   9       26.02        0.00     18.26 o
   2  19   9       64.13       52.26     19.49 o
  -3  20   9        0.15       20.04     20.43 o
  -2  20   9        0.10        0.00     13.70 o
  -1  20   9       12.05       21.34     16.50 o
   0  20   9        1.87       27.85     21.30 o
   1  20   9        6.68        0.00     15.89 o
   2  20   9        5.01       25.15     15.74 o
  -2  21   9       24.64       20.39     20.79 o
  -1  21   9      192.75      159.41     30.83 o
   0  21   9       22.54       63.74     27.17 o
   1  21   9        3.20        0.00     15.38 o
   2  21   9       12.00       15.12     15.77 o
  -2  22   9       44.81       78.50     24.20 o
  -1  22   9       72.02       68.45     24.66 o
   0  22   9        4.67       25.73     21.15 o
   1  22   9      153.82      113.05     27.08 o
   2  22   9        0.16        9.45     14.41 o
  -2  23   9       87.81      113.89     30.58 o
  -1  23   9       43.54       60.00     23.02 o
   0  23   9      111.82       77.72     26.82 o
   1  23   9      196.14      180.57     33.21 o
  -1  24   9        1.74        0.00     14.84 o
   0  24   9        0.55       10.85     18.88 o
   1  24   9      103.25       58.02     21.05 o
  -1  25   9        3.38       14.42     13.05 o
   0  25   9       76.20       92.81     27.50 o
   1  25   9       19.36        9.11     12.64 o
   0  26   9       11.13       20.90     21.50 o
  -4   0  10       29.72       40.76     20.09 o
  -3   0  10       77.62       93.32     23.18 o
  -2   0  10      580.23      430.84     41.18 o
  -1   0  10      275.96      224.73     28.69 o
   0   0  10       14.32       72.53     20.05 o
   1   0  10        2.60        0.00     11.89 o
   2   0  10       51.89       84.84     22.47 o
   3   0  10       43.20       44.72     17.89 o
  -4   1  10        4.05       10.16     15.66 o
  -3   1  10        7.55        0.00     11.00 o
  -2   1  10       13.25       59.25     13.45 o
  -1   1  10       70.69       75.90     13.53 o
   0   1  10        3.52       12.49      8.21 o
   1   1  10       21.14       38.38     11.32 o
   2   1  10        2.98        0.29      7.99 o
   3   1  10        2.23       10.95      8.74 o
  -4   2  10       33.34       23.59     13.03 o
  -3   2  10      192.01      212.14     22.87 o
  -2   2  10      154.98      164.68     15.85 o
  -1   2  10      133.50      101.03     14.96 o
   0   2  10        9.48        0.00     20.18 o
   1   2  10      145.88      163.87     19.10 o
   2   2  10      191.82      175.05     21.33 o
   3   2  10        9.32        0.00      8.16 o
  -4   3  10       35.31       15.39     11.09 o
  -3   3  10       27.54       26.22     10.84 o
  -2   3  10      177.04      195.67     21.54 o
  -1   3  10      128.36      113.33     19.02 o
   0   3  10       57.88       43.92     10.49 o
   1   3  10       13.48       23.38      9.07 o
   2   3  10       15.98       21.98     11.63 o
   3   3  10        0.38        5.60      8.63 o
  -4   4  10        4.65        9.99     10.19 o
  -3   4  10       12.90       24.66     17.18 o
  -2   4  10        0.19        0.00      8.19 o
  -1   4  10       21.04        0.00      9.52 o
   0   4  10       15.63        0.08      8.58 o
   1   4  10       97.69       79.35     14.19 o
   2   4  10       13.37        9.63     16.48 o
   3   4  10        0.65        5.95      8.82 o
  -4   5  10       53.78       67.81     24.08 o
  -3   5  10       70.67       64.13     13.49 o
  -2   5  10      192.18      175.50     18.32 o
  -1   5  10      258.27      282.96     22.92 o
   0   5  10       27.70       28.27      9.12 o
   1   5  10      468.91      537.28     33.15 o
   2   5  10        1.19        0.00      7.93 o
   3   5  10        7.06       15.76      8.42 o
  -4   6  10        0.26       27.95     20.27 o
  -3   6  10       27.63       25.51     15.14 o
  -2   6  10       50.85       54.28     11.10 o
  -1   6  10        7.59       13.76     10.44 o
   0   6  10      231.77      174.96     18.43 o
   1   6  10      429.44      409.90     28.98 o
   2   6  10        1.08        0.00      8.04 o
   3   6  10       56.41       59.78     13.60 o
  -4   7  10       25.71       40.22     24.46 o
  -3   7  10        3.22       13.85      8.44 o
  -2   7  10       46.44       46.28     22.59 o
  -1   7  10        1.14       10.10      8.74 o
   0   7  10        3.48        0.00      8.88 o
   1   7  10       54.63       62.53     16.17 o
   2   7  10       25.24       20.93     13.60 o
   3   7  10        6.28       11.73      9.83 o
  -3   8  10      100.32      101.94     14.33 o
  -2   8  10      180.93      149.62     19.85 o
  -1   8  10        0.11        6.71     11.94 o
   0   8  10      512.95      583.75     32.41 o
   1   8  10       18.13       30.13     11.08 o
   2   8  10        3.81        2.76      8.29 o
   3   8  10      117.27      121.10     19.49 o
  -3   9  10       37.89       21.37      8.07 o
  -2   9  10       13.07       29.97      9.56 o
  -1   9  10        9.18        5.09      9.25 o
   0   9  10       85.68       86.32     14.59 o
   1   9  10      195.87      182.23     20.31 o
   2   9  10        3.32        6.68      8.96 o
   3   9  10        1.63        0.44      9.77 o
  -3  10  10       20.34       34.36     22.68 o
  -2  10  10       41.02       55.12     19.65 o
  -1  10  10        8.77        5.88      6.40 o
   0  10  10      808.23      825.18     30.76 o
   1  10  10        0.24       12.43      8.68 o
   2  10  10       13.12        7.86      9.25 o
   3  10  10       13.83        1.09      9.41 o
  -3  11  10      103.30      116.40     28.91 o
  -2  11  10       10.50       20.52      8.12 o
  -1  11  10      834.50      814.70     31.13 o
   0  11  10      285.13      299.86     19.15 o
   1  11  10      103.96       93.99     14.67 o
   2  11  10        4.57       10.16      8.64 o
   3  11  10       22.37       25.89     17.85 o
  -3  12  10        3.75       11.62     17.87 o
  -2  12  10        2.62        2.02      5.37 o
  -1  12  10       27.51       48.41     12.58 o
   0  12  10      563.01      545.63     33.95 o
   1  12  10        7.38        0.00      9.37 o
   2  12  10        1.57        1.99      8.62 o
   3  12  10       20.97       34.22     17.42 o
  -3  13  10       45.04       34.30     18.05 o
  -2  13  10       84.53       79.77     10.64 o
  -1  13  10       19.48       30.44      7.39 o
   0  13  10      118.50      142.91     18.07 o
   1  13  10      156.59      169.87     41.28 o
   2  13  10        7.23       11.62      8.21 o
   3  13  10       34.90       38.32     18.69 o
  -3  14  10       99.25      101.57     31.26 o
  -2  14  10        7.67        9.65      9.28 o
  -1  14  10      218.91      233.01     19.00 o
   0  14  10      135.80      157.23     15.14 o
   1  14  10       19.67       21.49      9.31 o
   2  14  10        0.03        7.72     13.63 o
  -3  15  10        1.41        3.88     14.30 o
  -2  15  10      231.78      217.74     35.54 o
  -1  15  10        0.87        9.85     11.46 o
   0  15  10       19.33       29.38      9.87 o
   1  15  10       99.33       96.93     13.68 o
   2  15  10       59.32       61.44     20.31 o
  -3  16  10       24.47        0.00     19.24 o
  -2  16  10        5.00       31.79     20.66 o
  -1  16  10       62.10       69.43     10.12 o
   0  16  10        0.06        0.00      7.83 o
   1  16  10        8.43        0.00     20.45 o
   2  16  10       12.14       35.68     17.07 o
  -3  17  10        0.36        3.95     18.92 o
  -2  17  10       30.05       37.96     19.69 o
  -1  17  10        0.07        0.00      5.54 o
   0  17  10       18.06        7.26      6.52 o
   1  17  10        0.11        0.00     20.89 o
   2  17  10       38.54       35.03     17.84 o
  -2  18  10       68.17       70.00     26.99 o
  -1  18  10       67.87       64.10     15.92 o
   0  18  10       93.41      102.71     26.81 o
   1  18  10       49.91       26.62     16.54 o
   2  18  10      119.45      129.02     28.91 o
  -2  19  10       23.40       10.78     15.33 o
  -1  19  10        0.08        5.52     16.66 o
   0  19  10       10.06        5.37     14.50 o
   1  19  10        0.65        0.00     22.62 o
   2  19  10        8.75       32.34     16.93 o
  -2  20  10       27.80       53.98     21.13 o
  -1  20  10       66.83       54.11     26.79 o
   0  20  10       13.57       39.53     18.99 o
   1  20  10       32.29        4.62     16.67 o
  -2  21  10       14.49       18.91     14.38 o
  -1  21  10       82.85      117.22     19.94 o
   0  21  10        5.73        8.72     13.26 o
   1  21  10       22.85       34.87     13.94 o
  -1  22  10        1.24       10.90     25.72 o
   0  22  10       22.71       22.88     20.82 o
   1  22  10       62.95       63.82     21.06 o
  -1  23  10       41.19       80.06     18.42 o
   0  23  10        0.02       22.59     19.57 o
  -3   1  11       41.58       94.42     13.63 o
  -2   1  11       63.11       49.98     12.98 o
  -1   1  11      159.13      145.91     17.70 o
   0   1  11      440.36      426.85     29.52 o
   1   1  11       67.70       58.03     12.75 o
   2   1  11       19.43       21.99     12.06 o
   3   1  11       41.87       38.05     12.35 o
  -3   2  11        0.19        1.09     18.69 o
  -2   2  11        2.66        2.14      8.74 o
  -1   2  11       17.52        8.77     25.05 o
   0   2  11       76.27      109.02     17.00 o
   1   2  11      126.36       81.37     14.89 o
   2   2  11       41.87       51.06     13.17 o
   3   2  11        1.04        4.89      8.03 o
  -3   3  11      104.40      126.95     18.77 o
  -2   3  11      113.84      114.65     15.90 o
  -1   3  11      234.62      223.19     21.40 o
   0   3  11      198.04      171.61     19.54 o
   1   3  11        1.68        0.00      8.32 o
   2   3  11      106.64       87.50     18.84 o
   3   3  11       62.22       76.86     15.80 o
  -3   4  11        2.66        0.57     12.57 o
  -2   4  11        0.70        0.00     21.86 o
  -1   4  11      158.16      167.96     20.70 o
   0   4  11      152.27      113.96     16.75 o
   1   4  11       92.17       88.06     14.68 o
   2   4  11       10.99        8.02     27.05 o
   3   4  11        3.30        0.00      9.58 o
  -3   5  11      147.27      182.95     22.71 o
  -2   5  11       73.35       74.32     10.93 o
  -1   5  11       73.87       73.81     14.11 o
   0   5  11        7.49        0.22      8.30 o
   1   5  11      235.96      274.77     25.13 o
   2   5  11       39.90       41.34     12.61 o
   3   5  11       14.42       16.69     10.08 o
  -3   6  11       28.71       43.90     11.89 o
  -2   6  11        0.30        5.12     11.20 o
  -1   6  11      138.23      141.87     17.04 o
   0   6  11      205.11      185.57     20.13 o
   1   6  11       45.84       58.04     13.80 o
   2   6  11       25.83       10.24      9.55 o
   3   6  11        0.35       11.70      9.46 o
  -3   7  11      208.98      222.56     21.86 o
  -2   7  11      323.93      345.52     29.37 o
  -1   7  11       30.94       35.79      9.86 o
   0   7  11       23.00        2.39      8.90 o
   1   7  11      246.55      251.52     24.14 o
   2   7  11        1.29        0.00      8.81 o
  -3   8  11       26.14       37.17      9.96 o
  -2   8  11       29.25       67.68     17.85 o
  -1   8  11       20.47       15.57     26.08 o
   0   8  11      103.43       71.46     30.53 o
   1   8  11       10.43       33.10     11.79 o
   2   8  11        0.35        4.18      9.16 o
  -3   9  11       77.17       68.99     24.64 o
  -2   9  11      599.62      599.00     28.29 o
  -1   9  11       40.32       26.45     13.97 o
   0   9  11       81.54       41.05     20.45 o
   1   9  11      656.30      644.69     37.99 o
   2   9  11       65.11       53.87     13.14 o
  -3  10  11       12.23        0.00     13.88 o
  -2  10  11       95.66      131.42     17.01 o
  -1  10  11       11.89       20.08      8.05 o
   0  10  11      390.16      392.24     28.12 o
   1  10  11       97.65      108.61     34.24 o
   2  10  11        1.21        8.54      8.26 o
  -3  11  11       30.83       42.47     22.07 o
  -2  11  11      413.80      442.45     27.23 o
  -1  11  11        7.05        9.37     12.22 o
   0  11  11       29.04       39.80     11.49 o
   1  11  11      193.11      236.66     24.06 o
   2  11  11       72.11       76.39     15.59 o
  -3  12  11       10.00       25.48     18.15 o
  -2  12  11       24.53       28.20     10.44 o
  -1  12  11      119.29       90.55     14.91 o
   0  12  11       82.35       77.38     14.04 o
   1  12  11       77.42       78.14     17.30 o
   2  12  11       45.24       53.99     14.04 o
  -3  13  11      116.11      145.67     34.55 o
  -2  13  11      142.95      179.19     34.79 o
  -1  13  11        7.48        6.01      7.48 o
   0  13  11       40.73       26.62      9.76 o
   1  13  11       21.02       53.15     13.17 o
   2  13  11       36.49       28.61     20.51 o
  -2  14  11        1.05       12.51     15.32 o
  -1  14  11       70.23       75.57     24.32 o
   0  14  11      123.93      108.08     15.25 o
   1  14  11      135.59      152.25     19.48 o
   2  14  11       33.08       55.07     13.64 o
  -2  15  11        6.82        8.05     16.34 o
  -1  15  11       35.26       34.10     21.73 o
   0  15  11      161.29      143.23     17.52 o
   1  15  11       95.07       76.22     14.94 o
   2  15  11       52.59       52.76     24.56 o
  -2  16  11       37.65       63.34     23.48 o
  -1  16  11       18.89       20.18      7.10 o
   0  16  11       18.51        8.08      7.47 o
   1  16  11       18.47        0.00     16.33 o
  -2  17  11       35.50       56.49     23.49 o
  -1  17  11       76.63       55.95     25.91 o
   0  17  11      159.24      182.38     19.66 o
   1  17  11        0.00        0.00     19.57 o
  -2  18  11        0.75       11.76     17.38 o
  -1  18  11        0.01        4.97     20.93 o
   0  18  11        9.58        8.98     15.62 o
   1  18  11        0.22        0.00     20.27 o
  -1  19  11       26.45       17.60     13.85 o
   0  19  11      111.30      107.40     28.76 o
   1  19  11        1.34        0.00     14.86 o
  -1  20  11        5.37       32.55     33.71 o
   0  20  11       32.74       49.10     19.75 o
   0  21  11       61.75       68.63     25.00 o
  -3   0  12        7.45       25.58     17.75 o
  -2   0  12      207.03      210.62     31.03 o
  -1   0  12       42.52       21.18     12.91 o
   0   0  12        3.55        0.00     10.70 o
   1   0  12        4.91        0.00     14.50 o
   2   0  12       17.53       26.16     14.98 o
  -3   1  12        9.02       32.64     11.63 o
  -2   1  12        9.57       12.66      8.29 o
  -1   1  12        4.28        0.00     18.12 o
   0   1  12       24.87       49.29     13.09 o
   1   1  12        0.36        0.00      9.05 o
   2   1  12       11.96        6.11      9.14 o
  -3   2  12       14.20       41.69     20.12 o
  -2   2  12       59.19       44.04     22.44 o
  -1   2  12       92.56       60.54     12.33 o
   0   2  12       28.44       33.94     11.36 o
   1   2  12        0.06       16.83      8.85 o
   2   2  12       29.20       13.73      9.83 o
  -3   3  12       45.79       65.08     12.38 o
  -2   3  12        0.67        0.00     17.19 o
  -1   3  12       10.26        4.68      8.39 o
   0   3  12       29.64       27.42     10.20 o
   1   3  12        3.60        0.00      8.39 o
   2   3  12       15.84        4.68     16.59 o
  -3   4  12        7.49       21.03      8.35 o
  -2   4  12        5.20        0.00     36.07 o
  -1   4  12        4.08        0.00     17.53 o
   0   4  12       21.22       26.05     10.67 o
   1   4  12       47.15       31.09     11.05 o
   2   4  12       62.00       71.83     15.49 o
  -3   5  12       63.80       86.69     15.34 o
  -2   5  12        0.05        0.00     24.41 o
  -1   5  12       62.12       59.51     25.82 o
   0   5  12        0.13        1.84     10.57 o
   1   5  12        4.15        0.00     11.69 o
   2   5  12       61.30       50.27     16.85 o
  -3   6  12       13.27        4.14      8.86 o
  -2   6  12        7.43       10.12     27.29 o
  -1   6  12       16.16       14.86      9.26 o
   0   6  12       75.71       55.85     11.16 o
   1   6  12       23.55       47.24     13.33 o
   2   6  12        7.21        4.13      9.09 o
  -3   7  12       26.14        4.28     15.28 o
  -2   7  12        7.84       25.28     10.26 o
  -1   7  12       37.09       26.50     10.99 o
   0   7  12       25.68       30.80     11.90 o
   1   7  12       43.20       62.22     13.87 o
   2   7  12        8.94        9.71      8.74 o
  -2   8  12       63.19       53.89     14.94 o
  -1   8  12        0.02        0.00      8.61 o
   0   8  12        4.55        0.00     14.48 o
   1   8  12       22.02       23.98     11.39 o
   2   8  12        4.37        2.23      7.45 o
  -2   9  12        1.20        7.96      8.17 o
  -1   9  12       45.03       35.42     10.20 o
   0   9  12        0.50        0.00      8.26 o
   1   9  12        1.63       23.66     11.70 o
   2   9  12       20.51       12.85     10.09 o
  -2  10  12        3.23        2.48      9.67 o
  -1  10  12       25.74       21.23      9.01 o
   0  10  12       45.21        8.90     15.62 o
   1  10  12      557.11      525.07     36.36 o
   2  10  12        7.11        5.82     13.69 o
  -2  11  12       48.75       45.49     16.61 o
  -1  11  12        0.35        5.00      9.73 o
   0  11  12       57.27       49.45     12.47 o
   1  11  12        6.06       40.41     15.17 o
  -2  12  12       11.85       45.07     34.90 o
  -1  12  12      106.42      117.43     26.87 o
   0  12  12       21.80       11.66      9.22 o
   1  12  12       88.53      105.85     17.27 o
  -2  13  12       61.62       75.14     21.09 o
  -1  13  12      118.19      115.73     16.13 o
   0  13  12       96.08       81.37     14.47 o
   1  13  12        4.07       20.51     10.45 o
  -2  14  12       16.44       63.46     25.83 o
  -1  14  12       56.02       74.46     19.90 o
   0  14  12       30.49       23.64      9.14 o
   1  14  12       75.54       70.52     14.84 o
  -1  15  12      103.83      112.81     30.41 o
   0  15  12        6.44        0.00     10.04 o
   1  15  12       11.22        4.51     10.75 o
  -1  16  12       19.89        8.99     16.01 o
   0  16  12       66.19       32.27     15.65 o
  -1  17  12        1.86       55.37     22.06 o
   0  17  12        5.38        4.57     10.30 o
  -2   1  13      106.54      100.16     16.59 o
  -1   1  13       63.91       35.89     11.41 o
   0   1  13        3.63        7.65      8.59 o
   1   1  13       71.01       48.95     12.28 o
  -2   2  13        7.85        8.66      9.23 o
  -1   2  13        0.06        0.00     15.83 o
   0   2  13       47.89       70.56     15.56 o
   1   2  13       10.11        5.01      7.79 o
  -2   3  13      100.64      102.70     15.59 o
  -1   3  13        0.45        4.12     10.72 o
   0   3  13       27.02       36.64     11.74 o
   1   3  13       83.66       92.73     16.67 o
  -2   4  13       26.30       24.47     10.41 o
  -1   4  13       46.19       43.86     12.69 o
   0   4  13       58.79       54.78     13.32 o
   1   4  13       30.33       22.13     11.49 o
  -2   5  13       39.11       32.64     11.17 o
  -1   5  13      113.61      106.44     17.37 o
   0   5  13       90.69      113.82     27.93 o
   1   5  13        0.87        1.59      8.42 o
  -2   6  13       36.83       52.45     20.34 o
  -1   6  13        3.87        2.49      9.20 o
   0   6  13      126.25      120.79     18.48 o
   1   6  13       10.71        0.16      8.84 o
  -2   7  13       37.89       45.27     13.61 o
  -1   7  13      244.09      228.21     23.48 o
   0   7  13       89.22       81.44     31.81 o
   1   7  13        0.60        0.00      8.74 o
  -2   8  13       20.03       31.25     10.96 o
  -1   8  13        0.11        8.99      9.06 o
   0   8  13       23.36       12.97      9.37 o
   1   8  13       43.74       46.87     17.91 o
  -1   9  13      298.23      302.60     26.62 o
   0   9  13       11.81        0.00      8.18 o
   1   9  13        0.79       14.45     10.07 o
  -1  10  13        0.28       12.09      9.20 o
   0  10  13       68.60       72.60     13.66 o
  -1  11  13      221.35      241.67     23.59 o
   0  11  13       24.44       12.11     12.31 o
  -1  12  13        4.21       19.71     11.40 o
   0  12  13      119.24      111.70     17.60 o
   0   0  14       32.80       40.86     20.32 o
   0   1  14        1.85        8.08      8.44 o
   0   2  14       57.17       49.33     24.25 o
 
